# Supplementary material for: (1S,3S)-Methyl 2-benzyl-6,7-dimeth­oxy-1-phenyl-1,2,3,4-tetra­hydro­isoquinoline-3-carboxyl­ate
Source: Acta Crystallogr Sect E Struct Rep Online. 2011 May 14;67(Pt 6):o1403. doi: 10.1107/S1600536811017430 (PMC3120496; doi:10.1107/S1600536811017430)
Supplement: Supplementary file 1 [file e-67-o1403-sup1.cif]

##############################################################################
#                                                                            #
# This CIF contains the data in a paper accepted for publication in          #
# Acta Crystallographica Section E. It conforms to the requirements of       #
# Notes for Authors for Acta Crystallographica Section E, and has been       #
# peer reviewed under the auspices of the IUCr Commission on Journals.       #
#                                                                            #
# Full details of the Crystallographic Information File format               #
# are given in the paper "The Crystallographic Information File (CIF):       #
# a New Standard Archive File for Crystallography" by S. R. Hall, F. H.      #
# Allen and I. D. Brown [Acta Cryst. (1991), A47, 655-685].                  #
#                                                                            #
# The current version of the core CIF dictionary is obtainable from          #
# ftp://ftp.iucr.org/pub/cif_core.dic.                                       #
#                                                                            #
# Software is freely available for graphical display of the structure(s)     #
# in this CIF. For information consult the CIF software page                 #
# http://www.iucr.org/resources/cif/software.                                #
#                                                                            #
# This file may be used for bona fide research purposes within the           #
# scientific community so long as proper attribution is given to the journal # 
# article from which it was obtained.                                        #
#                                                                            #
##############################################################################
data_I
_audit_creation_method     SHELXL-97
_chemical_name_systematic
;
(1<i>S</i>,3<i>S</i>)-Methyl 2-benzyl-6,7-dimethoxy-
1-phenyl-1,2,3,4-tetrahydroisoquinoline-3-carboxylate
;
_chemical_name_common     TIQester
_chemical_formula_moiety     'C26 H27 N O4'
_chemical_formula_sum     'C26 H27 N O4'
_chemical_formula_iupac     'C26 H27 N O4'
_chemical_formula_weight     417.49
_chemical_melting_point     420
_symmetry_cell_setting     monoclinic
_symmetry_space_group_name_H-M     P21
_symmetry_space_group_name_hall     'P 2yb'
loop_
    _symmetry_equiv_pos_as_xyz
    'x, y, z'
    '-x, y+1/2, -z'
_cell_length_a     9.7797(7)
_cell_length_b     5.4646(4)
_cell_length_c     20.6959(15)
_cell_angle_alpha     90.00
_cell_angle_beta     96.9860(10)
_cell_angle_gamma     90.00
_cell_volume     1097.82(14)
_cell_formula_units_Z     2
_cell_measurement_reflns_used     20624
_cell_measurement_theta_min     1.98
_cell_measurement_theta_max     28.40
_cell_measurement_temperature     173(2)
_cell_special_details     ?
_exptl_crystal_description     needle
_exptl_crystal_colour     yellow
_exptl_crystal_size_max     0.85
_exptl_crystal_size_mid     0.07
_exptl_crystal_size_min     0.06
_exptl_crystal_density_diffrn     1.263
_exptl_crystal_density_meas     ?
_exptl_crystal_density_method     'not measured'
_exptl_crystal_F_000     444
_exptl_absorpt_coefficient_mu     0.085
_exptl_absorpt_correction_type     multi-scan
_exptl_absorpt_process_details     '(SADABS; Sheldrick, 2008a)'
_exptl_absorpt_correction_T_min     0.9314
_exptl_absorpt_correction_T_max     0.9949
_exptl_special_details
;
Half sphere of data collected using the Bruker <i>SAINT</i> software package.
Crystal to detector distance = 30 mm; combination of \f and \w scans of 0.5\%,
50 s per \%, 2 iterations.
;
_diffrn_ambient_temperature     173(2)
_diffrn_radiation_type     MoK\a
_diffrn_radiation_wavelength     0.71073
_diffrn_radiation_source     'fine-focus sealed tube'
_diffrn_radiation_monochromator     graphite
_diffrn_measurement_device_type     'Bruker Kappa DUO APEXII'
_diffrn_measurement_method     '0.5\% \f scans and \w'
_diffrn_reflns_number     20624
_diffrn_reflns_av_R_equivalents     0.0296
_diffrn_reflns_av_sigmaI/netI     0.0149
_diffrn_reflns_theta_min     1.98
_diffrn_reflns_theta_max     28.40
_diffrn_reflns_theta_full     28.40
_diffrn_measured_fraction_theta_max     0.999
_diffrn_measured_fraction_theta_full     0.999
_diffrn_reflns_limit_h_min     -13
_diffrn_reflns_limit_h_max     13
_diffrn_reflns_limit_k_min     -7
_diffrn_reflns_limit_k_max     7
_diffrn_reflns_limit_l_min     -27
_diffrn_reflns_limit_l_max     27
_diffrn_standards_number     0
_diffrn_standards_interval_count     ?
_diffrn_standards_interval_time     ?
_diffrn_standards_decay_%     ?
_refine_special_details
;
Refinement of <i>F</i>^2^ against ALL reflections. The weighted <i>R</i>-factor
<i>wR</i> and goodness of fit <i>S</i> are based on <i>F</i>^2^, conventional
<i>R</i>-factors <i>R</i> are based on <i>F</i>, with <i>F</i> set to zero for
negative <i>F</i>^2^. The threshold expression of <i>F</i>^2^ >
\s(<i>F</i>^2^) is used only for calculating <i>R</i>-factors(gt) <i>etc</i>.
and is not relevant to the choice of reflections for refinement.
<i>R</i>-factors based on <i>F</i>^2^ are statistically about twice as large
as those based on <i>F</i>, and <i>R</i>- factors based on ALL data will be
even larger.
;
_reflns_number_total     3032
_reflns_number_gt     2764
_reflns_threshold_expression     I>2\s(I)
_refine_ls_structure_factor_coef     Fsqd
_refine_ls_matrix_type     full
_refine_ls_R_factor_all     0.0358
_refine_ls_R_factor_gt     0.0314
_refine_ls_wR_factor_gt     0.0832
_refine_ls_wR_factor_ref     0.0866
_refine_ls_goodness_of_fit_ref     1.047
_refine_ls_restrained_S_all     1.047
_refine_ls_number_reflns     3032
_refine_ls_number_parameters     280
_refine_ls_number_restraints     1
_refine_ls_hydrogen_treatment     constr
_refine_ls_weighting_scheme     calc
_refine_ls_weighting_details
         'calc w=1/[\s^2^(Fo^2^)+(0.0488P)^2^+0.1593P] where P=(Fo^2^+2Fc^2^)/3'
_atom_sites_solution_hydrogens     geom
_atom_sites_solution_primary     direct
_atom_sites_solution_secondary     difmap
_refine_ls_shift/su_max     0.000
_refine_ls_shift/su_mean     0.000
_refine_diff_density_max     0.213
_refine_diff_density_min     -0.185
_refine_ls_extinction_method     none
_refine_ls_extinction_coef     none
loop_
    _atom_type_symbol
    _atom_type_description
    _atom_type_scat_dispersion_real
    _atom_type_scat_dispersion_imag
    _atom_type_scat_source
    'C' 'C' 0.0033 0.0000
                         'International Tables Vol C Tables 4.2.6.8 and 6.1.1.4'
    'H' 'H' 0.0000 0.0000
                         'International Tables Vol C Tables 4.2.6.8 and 6.1.1.4'
    'N' 'N' 0.0061 0.0000
                         'International Tables Vol C Tables 4.2.6.8 and 6.1.1.4'
    'O' 'O' 0.0106 0.0000
                         'International Tables Vol C Tables 4.2.6.8 and 6.1.1.4'
_computing_data_collection     'COLLECT (Nonius, 2000)'
_computing_cell_refinement     'DENZO-SMN (Otwinowski & Minor, 1997)'
_computing_data_reduction     'DENZO-SMN (Otwinowski & Minor, 1997)'
_computing_structure_solution     'SHELXS97 (Sheldrick, 2008b)'
_computing_structure_refinement     'SHELXL97 (Sheldrick, 2008b)'
_computing_molecular_graphics     'OLEX2 (Dolomanov <i>et al.</i>, 2009)'
_computing_publication_material     'SHELXL97 (Sheldrick, 2008b)'
loop_
    _atom_site_type_symbol
    _atom_site_label
    _atom_site_fract_x
    _atom_site_fract_y
    _atom_site_fract_z
    _atom_site_U_iso_or_equiv
    _atom_site_adp_type
    _atom_site_calc_flag
    _atom_site_refinement_flags
    _atom_site_occupancy
    _atom_site_symmetry_multiplicity
    _atom_site_disorder_assembly
    _atom_site_disorder_group
    O O1 0.59208(12) 0.2130(3) 0.07345(6) 0.0400(3) Uani d . 1 1 . .
    O O2 0.53131(12) -0.1159(3) 0.15604(6) 0.0370(3) Uani d . 1 1 . .
    O O3 1.13983(13) 0.2008(3) 0.41963(6) 0.0382(3) Uani d . 1 1 . .
    O O4 1.06894(12) 0.5827(3) 0.43713(6) 0.0371(3) Uani d . 1 1 . .
    N N1 1.07939(12) 0.4482(3) 0.28290(6) 0.0250(3) Uani d . 1 1 . .
    C C1 0.99153(14) 0.5106(3) 0.22148(7) 0.0248(3) Uani d . 1 1 . .
    H H1 0.9572 0.6819 0.2252 0.030 Uiso calc R 1 1 . .
    C C2 0.86750(14) 0.3416(3) 0.20811(7) 0.0241(3) Uani d . 1 1 . .
    C C3 0.78789(15) 0.3561(3) 0.14696(7) 0.0290(3) Uani d . 1 1 . .
    H H3 0.8117 0.4713 0.1158 0.035 Uiso calc R 1 1 . .
    C C4 0.67576(15) 0.2054(4) 0.13156(7) 0.0290(3) Uani d . 1 1 . .
    C C5 0.64159(15) 0.0305(3) 0.17670(7) 0.0278(3) Uani d . 1 1 . .
    C C6 0.71774(15) 0.0206(3) 0.23736(7) 0.0261(3) Uani d . 1 1 . .
    H H6 0.6943 -0.0953 0.2684 0.031 Uiso calc R 1 1 . .
    C C7 0.82981(14) 0.1801(3) 0.25388(7) 0.0238(3) Uani d . 1 1 . .
    C C8 0.90596(15) 0.1782(3) 0.32152(7) 0.0262(3) Uani d . 1 1 . .
    H H8A 0.9673 0.0336 0.3267 0.031 Uiso calc R 1 1 . .
    H H8B 0.8390 0.1647 0.3536 0.031 Uiso calc R 1 1 . .
    C C9 0.99109(14) 0.4091(3) 0.33493(7) 0.0246(3) Uani d . 1 1 . .
    H H9 0.9278 0.5523 0.3364 0.030 Uiso calc R 1 1 . .
    C C10 1.07737(14) 0.3815(4) 0.40099(7) 0.0279(3) Uani d . 1 1 . .
    C C11 1.1481(2) 0.5762(5) 0.50083(9) 0.0495(5) Uani d . 1 1 . .
    H H11A 1.1357 0.7303 0.5236 0.074 Uiso calc R 1 1 . .
    H H11B 1.2459 0.5541 0.4961 0.074 Uiso calc R 1 1 . .
    H H11C 1.1165 0.4397 0.5259 0.074 Uiso calc R 1 1 . .
    C C12 1.17749(15) 0.6521(3) 0.29833(8) 0.0291(3) Uani d . 1 1 . .
    H H12A 1.1310 0.7808 0.3213 0.035 Uiso calc R 1 1 . .
    H H12B 1.1998 0.7234 0.2569 0.035 Uiso calc R 1 1 . .
    C C13 1.31095(14) 0.5860(3) 0.33944(7) 0.0270(3) Uani d . 1 1 . .
    C C14 1.38533(17) 0.3781(4) 0.32668(9) 0.0355(4) Uani d . 1 1 . .
    H H14 1.3478 0.2647 0.2945 0.043 Uiso calc R 1 1 . .
    C C15 1.51460(19) 0.3358(4) 0.36092(11) 0.0469(5) Uani d . 1 1 . .
    H H15 1.5656 0.1948 0.3516 0.056 Uiso calc R 1 1 . .
    C C16 1.56899(19) 0.4983(5) 0.40837(11) 0.0501(5) Uani d . 1 1 . .
    H H16 1.6573 0.4691 0.4317 0.060 Uiso calc R 1 1 . .
    C C17 1.4954(2) 0.7017(5) 0.42181(10) 0.0482(5) Uani d . 1 1 . .
    H H17 1.5325 0.8125 0.4547 0.058 Uiso calc R 1 1 . .
    C C18 1.36621(17) 0.7465(4) 0.38741(9) 0.0369(4) Uani d . 1 1 . .
    H H18 1.3158 0.8879 0.3969 0.044 Uiso calc R 1 1 . .
    C C19 1.07526(15) 0.4993(3) 0.16403(8) 0.0280(3) Uani d . 1 1 . .
    C C20 1.16294(16) 0.3043(3) 0.15664(8) 0.0322(4) Uani d . 1 1 . .
    H H20 1.1761 0.1814 0.1893 0.039 Uiso calc R 1 1 . .
    C C21 1.23198(19) 0.2875(4) 0.10159(9) 0.0409(4) Uani d . 1 1 . .
    H H21 1.2937 0.1558 0.0973 0.049 Uiso calc R 1 1 . .
    C C22 1.2103(2) 0.4635(5) 0.05320(10) 0.0481(5) Uani d . 1 1 . .
    H H22 1.2556 0.4504 0.0152 0.058 Uiso calc R 1 1 . .
    C C23 1.1231(2) 0.6574(5) 0.06006(10) 0.0489(5) Uani d . 1 1 . .
    H H23 1.1079 0.7772 0.0267 0.059 Uiso calc R 1 1 . .
    C C24 1.05718(18) 0.6783(4) 0.11589(9) 0.0380(4) Uani d . 1 1 . .
    H H24 0.9997 0.8153 0.1211 0.046 Uiso calc R 1 1 . .
    C C25 0.60475(19) 0.4241(4) 0.03433(8) 0.0400(4) Uani d . 1 1 . .
    H H25A 0.5409 0.4110 -0.0059 0.060 Uiso calc R 1 1 . .
    H H25B 0.6994 0.4361 0.0236 0.060 Uiso calc R 1 1 . .
    H H25C 0.5827 0.5705 0.0584 0.060 Uiso calc R 1 1 . .
    C C26 0.4896(2) -0.2845(4) 0.20218(9) 0.0442(5) Uani d . 1 1 . .
    H H26A 0.4106 -0.3792 0.1821 0.066 Uiso calc R 1 1 . .
    H H26B 0.4636 -0.1948 0.2398 0.066 Uiso calc R 1 1 . .
    H H26C 0.5660 -0.3957 0.2164 0.066 Uiso calc R 1 1 . .
loop_
    _atom_site_aniso_label
    _atom_site_aniso_U_11
    _atom_site_aniso_U_22
    _atom_site_aniso_U_33
    _atom_site_aniso_U_12
    _atom_site_aniso_U_13
    _atom_site_aniso_U_23
    O1 0.0368(6) 0.0521(9) 0.0288(5) -0.0133(7) -0.0052(4) 0.0025(6)
    O2 0.0323(6) 0.0430(8) 0.0351(6) -0.0161(6) 0.0015(5) -0.0048(6)
    O3 0.0354(6) 0.0417(8) 0.0358(6) 0.0060(6) -0.0023(5) 0.0019(6)
    O4 0.0308(6) 0.0452(8) 0.0345(6) 0.0012(6) 0.0007(5) -0.0165(6)
    N1 0.0212(5) 0.0238(7) 0.0298(6) -0.0033(5) 0.0022(4) -0.0016(5)
    C1 0.0225(6) 0.0217(7) 0.0303(7) -0.0023(6) 0.0035(5) -0.0001(6)
    C2 0.0204(6) 0.0245(8) 0.0276(7) -0.0022(6) 0.0039(5) -0.0023(6)
    C3 0.0267(6) 0.0321(9) 0.0283(7) -0.0059(7) 0.0041(5) 0.0028(7)
    C4 0.0247(6) 0.0364(9) 0.0257(7) -0.0032(7) 0.0018(5) -0.0022(7)
    C5 0.0232(6) 0.0307(9) 0.0301(7) -0.0066(6) 0.0059(5) -0.0064(7)
    C6 0.0251(6) 0.0262(8) 0.0281(7) -0.0040(6) 0.0072(5) -0.0010(6)
    C7 0.0213(6) 0.0250(7) 0.0257(6) -0.0006(6) 0.0046(5) -0.0027(6)
    C8 0.0241(6) 0.0280(8) 0.0265(6) -0.0014(6) 0.0030(5) 0.0002(7)
    C9 0.0211(6) 0.0251(8) 0.0272(6) 0.0028(6) 0.0012(5) -0.0044(6)
    C10 0.0211(6) 0.0339(9) 0.0291(7) -0.0001(6) 0.0046(5) -0.0046(7)
    C11 0.0402(9) 0.0716(16) 0.0348(9) -0.0054(11) -0.0031(7) -0.0192(11)
    C12 0.0232(7) 0.0226(8) 0.0403(8) -0.0013(6) -0.0003(6) -0.0016(7)
    C13 0.0211(6) 0.0266(8) 0.0338(7) -0.0012(6) 0.0054(5) 0.0013(7)
    C14 0.0328(8) 0.0311(9) 0.0430(9) 0.0040(7) 0.0056(7) -0.0025(8)
    C15 0.0338(9) 0.0422(12) 0.0649(13) 0.0124(9) 0.0070(8) 0.0056(10)
    C16 0.0280(8) 0.0554(13) 0.0630(12) 0.0030(9) -0.0095(8) 0.0129(11)
    C17 0.0363(9) 0.0501(13) 0.0539(11) -0.0081(10) -0.0119(8) -0.0049(11)
    C18 0.0279(7) 0.0333(10) 0.0481(9) -0.0010(7) -0.0003(7) -0.0072(8)
    C19 0.0240(7) 0.0270(8) 0.0332(7) -0.0086(6) 0.0047(5) -0.0008(7)
    C20 0.0303(7) 0.0307(9) 0.0360(8) -0.0057(7) 0.0059(6) -0.0047(7)
    C21 0.0372(9) 0.0410(11) 0.0464(10) -0.0078(8) 0.0129(7) -0.0133(9)
    C22 0.0468(10) 0.0592(14) 0.0421(9) -0.0157(11) 0.0204(8) -0.0061(10)
    C23 0.0505(11) 0.0531(14) 0.0451(10) -0.0139(10) 0.0135(8) 0.0131(10)
    C24 0.0352(8) 0.0349(10) 0.0448(9) -0.0070(8) 0.0085(7) 0.0067(8)
    C25 0.0412(9) 0.0465(11) 0.0308(8) 0.0035(9) -0.0019(7) 0.0022(9)
    C26 0.0437(9) 0.0465(12) 0.0438(9) -0.0241(10) 0.0108(7) -0.0077(10)
_geom_special_details
;
All e.s.d.'s (except the e.s.d. in the dihedral angle between two l.s. planes)
are estimated using the full covariance matrix. The cell e.s.d.'s are taken
into account individually in the estimation of e.s.d.'s in distances, angles
and torsion angles; correlations between e.s.d.'s in cell parameters are only
used when they are defined by crystal symmetry. An approximate (isotropic)
treatment of cell e.s.d.'s is used for estimating e.s.d.'s involving l.s.
planes.
;
loop_
    _geom_bond_atom_site_label_1
    _geom_bond_atom_site_label_2
    _geom_bond_site_symmetry_2
    _geom_bond_distance
    _geom_bond_publ_flag
    O1 C4 . 1.3705(17) ?
    O1 C25 . 1.423(3) ?
    O2 C5 . 1.3688(18) ?
    O2 C26 . 1.422(2) ?
    O3 C10 . 1.200(2) ?
    O4 C10 . 1.338(2) ?
    O4 C11 . 1.446(2) ?
    N1 C9 . 1.4755(18) ?
    N1 C12 . 1.480(2) ?
    N1 C1 . 1.4849(18) ?
    C1 C2 . 1.523(2) ?
    C1 C19 . 1.525(2) ?
    C1 H1 . 1.0000 ?
    C2 C7 . 1.378(2) ?
    C2 C3 . 1.405(2) ?
    C3 C4 . 1.377(2) ?
    C3 H3 . 0.9500 ?
    C4 C5 . 1.405(2) ?
    C5 C6 . 1.381(2) ?
    C6 C7 . 1.409(2) ?
    C6 H6 . 0.9500 ?
    C7 C8 . 1.5035(19) ?
    C8 C9 . 1.519(2) ?
    C8 H8A . 0.9900 ?
    C8 H8B . 0.9900 ?
    C9 C10 . 1.524(2) ?
    C9 H9 . 1.0000 ?
    C11 H11A . 0.9800 ?
    C11 H11B . 0.9800 ?
    C11 H11C . 0.9800 ?
    C12 C13 . 1.513(2) ?
    C12 H12A . 0.9900 ?
    C12 H12B . 0.9900 ?
    C13 C18 . 1.384(2) ?
    C13 C14 . 1.391(2) ?
    C14 C15 . 1.391(3) ?
    C14 H14 . 0.9500 ?
    C15 C16 . 1.382(3) ?
    C15 H15 . 0.9500 ?
    C16 C17 . 1.371(3) ?
    C16 H16 . 0.9500 ?
    C17 C18 . 1.394(2) ?
    C17 H17 . 0.9500 ?
    C18 H18 . 0.9500 ?
    C19 C20 . 1.388(2) ?
    C19 C24 . 1.392(3) ?
    C20 C21 . 1.396(2) ?
    C20 H20 . 0.9500 ?
    C21 C22 . 1.386(3) ?
    C21 H21 . 0.9500 ?
    C22 C23 . 1.378(4) ?
    C22 H22 . 0.9500 ?
    C23 C24 . 1.395(3) ?
    C23 H23 . 0.9500 ?
    C24 H24 . 0.9500 ?
    C25 H25A . 0.9800 ?
    C25 H25B . 0.9800 ?
    C25 H25C . 0.9800 ?
    C26 H26A . 0.9800 ?
    C26 H26B . 0.9800 ?
    C26 H26C . 0.9800 ?
loop_
    _geom_angle_atom_site_label_1
    _geom_angle_atom_site_label_2
    _geom_angle_atom_site_label_3
    _geom_angle_site_symmetry_1
    _geom_angle_site_symmetry_3
    _geom_angle
    _geom_angle_publ_flag
    C4 O1 C25 . . 116.09(14) ?
    C5 O2 C26 . . 116.63(13) ?
    C10 O4 C11 . . 115.28(16) ?
    C9 N1 C12 . . 111.91(12) ?
    C9 N1 C1 . . 109.20(11) ?
    C12 N1 C1 . . 107.71(12) ?
    N1 C1 C2 . . 112.42(12) ?
    N1 C1 C19 . . 110.39(11) ?
    C2 C1 C19 . . 108.97(12) ?
    N1 C1 H1 . . 108.3 ?
    C2 C1 H1 . . 108.3 ?
    C19 C1 H1 . . 108.3 ?
    C7 C2 C3 . . 119.35(13) ?
    C7 C2 C1 . . 122.51(13) ?
    C3 C2 C1 . . 118.13(13) ?
    C4 C3 C2 . . 120.88(15) ?
    C4 C3 H3 . . 119.6 ?
    C2 C3 H3 . . 119.6 ?
    O1 C4 C3 . . 123.96(15) ?
    O1 C4 C5 . . 116.04(14) ?
    C3 C4 C5 . . 119.99(13) ?
    O2 C5 C6 . . 125.36(15) ?
    O2 C5 C4 . . 115.59(13) ?
    C6 C5 C4 . . 119.04(14) ?
    C5 C6 C7 . . 120.93(14) ?
    C5 C6 H6 . . 119.5 ?
    C7 C6 H6 . . 119.5 ?
    C2 C7 C6 . . 119.65(13) ?
    C2 C7 C8 . . 120.07(13) ?
    C6 C7 C8 . . 120.27(13) ?
    C7 C8 C9 . . 111.28(13) ?
    C7 C8 H8A . . 109.4 ?
    C9 C8 H8A . . 109.4 ?
    C7 C8 H8B . . 109.4 ?
    C9 C8 H8B . . 109.4 ?
    H8A C8 H8B . . 108.0 ?
    N1 C9 C8 . . 110.08(12) ?
    N1 C9 C10 . . 111.08(11) ?
    C8 C9 C10 . . 108.24(14) ?
    N1 C9 H9 . . 109.1 ?
    C8 C9 H9 . . 109.1 ?
    C10 C9 H9 . . 109.1 ?
    O3 C10 O4 . . 124.06(14) ?
    O3 C10 C9 . . 125.08(16) ?
    O4 C10 C9 . . 110.79(14) ?
    O4 C11 H11A . . 109.5 ?
    O4 C11 H11B . . 109.5 ?
    H11A C11 H11B . . 109.5 ?
    O4 C11 H11C . . 109.5 ?
    H11A C11 H11C . . 109.5 ?
    H11B C11 H11C . . 109.5 ?
    N1 C12 C13 . . 115.70(14) ?
    N1 C12 H12A . . 108.4 ?
    C13 C12 H12A . . 108.4 ?
    N1 C12 H12B . . 108.4 ?
    C13 C12 H12B . . 108.4 ?
    H12A C12 H12B . . 107.4 ?
    C18 C13 C14 . . 119.07(15) ?
    C18 C13 C12 . . 119.12(16) ?
    C14 C13 C12 . . 121.58(15) ?
    C15 C14 C13 . . 120.17(18) ?
    C15 C14 H14 . . 119.9 ?
    C13 C14 H14 . . 119.9 ?
    C16 C15 C14 . . 120.2(2) ?
    C16 C15 H15 . . 119.9 ?
    C14 C15 H15 . . 119.9 ?
    C17 C16 C15 . . 119.92(17) ?
    C17 C16 H16 . . 120.0 ?
    C15 C16 H16 . . 120.0 ?
    C16 C17 C18 . . 120.29(19) ?
    C16 C17 H17 . . 119.9 ?
    C18 C17 H17 . . 119.9 ?
    C13 C18 C17 . . 120.35(19) ?
    C13 C18 H18 . . 119.8 ?
    C17 C18 H18 . . 119.8 ?
    C20 C19 C24 . . 119.15(15) ?
    C20 C19 C1 . . 121.00(15) ?
    C24 C19 C1 . . 119.72(16) ?
    C19 C20 C21 . . 120.48(18) ?
    C19 C20 H20 . . 119.8 ?
    C21 C20 H20 . . 119.8 ?
    C22 C21 C20 . . 119.81(19) ?
    C22 C21 H21 . . 120.1 ?
    C20 C21 H21 . . 120.1 ?
    C23 C22 C21 . . 120.08(17) ?
    C23 C22 H22 . . 120.0 ?
    C21 C22 H22 . . 120.0 ?
    C22 C23 C24 . . 120.2(2) ?
    C22 C23 H23 . . 119.9 ?
    C24 C23 H23 . . 119.9 ?
    C19 C24 C23 . . 120.3(2) ?
    C19 C24 H24 . . 119.9 ?
    C23 C24 H24 . . 119.9 ?
    O1 C25 H25A . . 109.5 ?
    O1 C25 H25B . . 109.5 ?
    H25A C25 H25B . . 109.5 ?
    O1 C25 H25C . . 109.5 ?
    H25A C25 H25C . . 109.5 ?
    H25B C25 H25C . . 109.5 ?
    O2 C26 H26A . . 109.5 ?
    O2 C26 H26B . . 109.5 ?
    H26A C26 H26B . . 109.5 ?
    O2 C26 H26C . . 109.5 ?
    H26A C26 H26C . . 109.5 ?
    H26B C26 H26C . . 109.5 ?
loop_
    _geom_torsion_atom_site_label_1
    _geom_torsion_atom_site_label_2
    _geom_torsion_atom_site_label_3
    _geom_torsion_atom_site_label_4
    _geom_torsion_site_symmetry_1
    _geom_torsion_site_symmetry_2
    _geom_torsion_site_symmetry_3
    _geom_torsion_site_symmetry_4
    _geom_torsion
    _geom_torsion_publ_flag
    C9 N1 C1 C2 . . . . -46.18(17) ?
    C12 N1 C1 C2 . . . . -167.91(12) ?
    C9 N1 C1 C19 . . . . -168.08(13) ?
    C12 N1 C1 C19 . . . . 70.19(16) ?
    N1 C1 C2 C7 . . . . 10.8(2) ?
    C19 C1 C2 C7 . . . . 133.55(15) ?
    N1 C1 C2 C3 . . . . -170.35(13) ?
    C19 C1 C2 C3 . . . . -47.65(19) ?
    C7 C2 C3 C4 . . . . -2.2(2) ?
    C1 C2 C3 C4 . . . . 178.97(15) ?
    C25 O1 C4 C3 . . . . -14.8(2) ?
    C25 O1 C4 C5 . . . . 165.37(15) ?
    C2 C3 C4 O1 . . . . 178.63(16) ?
    C2 C3 C4 C5 . . . . -1.5(3) ?
    C26 O2 C5 C6 . . . . 2.6(2) ?
    C26 O2 C5 C4 . . . . -176.36(16) ?
    O1 C4 C5 O2 . . . . 2.0(2) ?
    C3 C4 C5 O2 . . . . -177.87(15) ?
    O1 C4 C5 C6 . . . . -177.02(15) ?
    C3 C4 C5 C6 . . . . 3.1(2) ?
    O2 C5 C6 C7 . . . . 180.00(15) ?
    C4 C5 C6 C7 . . . . -1.1(2) ?
    C3 C2 C7 C6 . . . . 4.2(2) ?
    C1 C2 C7 C6 . . . . -177.02(14) ?
    C3 C2 C7 C8 . . . . -174.44(14) ?
    C1 C2 C7 C8 . . . . 4.3(2) ?
    C5 C6 C7 C2 . . . . -2.6(2) ?
    C5 C6 C7 C8 . . . . 176.03(14) ?
    C2 C7 C8 C9 . . . . 16.00(19) ?
    C6 C7 C8 C9 . . . . -162.63(14) ?
    C12 N1 C9 C8 . . . . -172.39(12) ?
    C1 N1 C9 C8 . . . . 68.45(16) ?
    C12 N1 C9 C10 . . . . -52.52(18) ?
    C1 N1 C9 C10 . . . . -171.68(14) ?
    C7 C8 C9 N1 . . . . -52.11(16) ?
    C7 C8 C9 C10 . . . . -173.69(12) ?
    C11 O4 C10 O3 . . . . 3.4(2) ?
    C11 O4 C10 C9 . . . . -179.57(14) ?
    N1 C9 C10 O3 . . . . -76.9(2) ?
    C8 C9 C10 O3 . . . . 44.1(2) ?
    N1 C9 C10 O4 . . . . 106.16(15) ?
    C8 C9 C10 O4 . . . . -132.88(14) ?
    C9 N1 C12 C13 . . . . 85.52(16) ?
    C1 N1 C12 C13 . . . . -154.45(13) ?
    N1 C12 C13 C18 . . . . -140.47(16) ?
    N1 C12 C13 C14 . . . . 45.0(2) ?
    C18 C13 C14 C15 . . . . -1.3(3) ?
    C12 C13 C14 C15 . . . . 173.24(17) ?
    C13 C14 C15 C16 . . . . 0.9(3) ?
    C14 C15 C16 C17 . . . . 0.1(3) ?
    C15 C16 C17 C18 . . . . -0.5(3) ?
    C14 C13 C18 C17 . . . . 0.8(3) ?
    C12 C13 C18 C17 . . . . -173.86(17) ?
    C16 C17 C18 C13 . . . . 0.1(3) ?
    N1 C1 C19 C20 . . . . 45.6(2) ?
    C2 C1 C19 C20 . . . . -78.34(17) ?
    N1 C1 C19 C24 . . . . -138.67(15) ?
    C2 C1 C19 C24 . . . . 97.42(18) ?
    C24 C19 C20 C21 . . . . -0.1(2) ?
    C1 C19 C20 C21 . . . . 175.66(15) ?
    C19 C20 C21 C22 . . . . -1.6(3) ?
    C20 C21 C22 C23 . . . . 1.4(3) ?
    C21 C22 C23 C24 . . . . 0.5(3) ?
    C20 C19 C24 C23 . . . . 2.0(3) ?
    C1 C19 C24 C23 . . . . -173.83(16) ?
    C22 C23 C24 C19 . . . . -2.2(3) ?
loop_
    _geom_hbond_atom_site_label_D
    _geom_hbond_atom_site_label_H
    _geom_hbond_atom_site_label_A
    _geom_hbond_site_symmetry_A
    _geom_hbond_distance_DH
    _geom_hbond_distance_HA
    _geom_hbond_distance_DA
    _geom_hbond_angle_DHA
    C18 H18 O3 1_565 0.95 2.51 3.445(2) 168
    C25 H25A O1 2_655 0.98 2.43 3.183(2) 133
data_global
_journal_date_recd_electronic     2011-03-04
_journal_date_accepted     2011-05-09
_journal_name_full     'Acta Crystallographica, Section E'
_journal_year     2011
_journal_volume     67
_journal_issue      6
_journal_page_first     o1403
_journal_page_last     o1403
_journal_paper_category     QO
_journal_coeditor_code     GW2101
_publ_contact_author_name     'Glenn. E.M Maguire'
_publ_contact_author_address
;
School of Chemistry, University of KwaZulu Natal, Durban, 4000
;
_publ_contact_author_email     'maguireg@ukzn.ac.za'
_publ_contact_author_fax     '27 31 2603191'
_publ_contact_author_phone     '27 31 2601113'
_publ_section_title
;
(1<i>S</i>,3<i>S</i>)-Methyl
2-benzyl-6,7-dimethoxy-1-phenyl-1,2,3,4-tetrahydroisoquinoline-3-carboxylate
;
loop_
    _publ_author_name
    _publ_author_footnote
    _publ_author_address
    'Naicker, Tricia' .
;
School of Pharmacy and Pharmacology, University of KwaZulu--Natal, Durban 4000
South Africa
;
    'Govender, Thavendran' .
;
School of Pharmacy and Pharmacology, University of KwaZulu--Natal, Durban 4000
South Africa
;
    'Kruger, Hendrik. G.' .
;
School of Chemistry, University of KwaZulu--Natal, Durban 4000
South Africa
;
    'Maguire, Glenn. E. M.' .
;
School of Chemistry, University of KwaZulu--Natal, Durban 4000
South Africa
;
