# Supplementary material for: (1S,3S)-Methyl 2-benzyl-6,7-dimeth­oxy-1-phenyl-1,2,3,4-tetra­hydro­isoquinoline-3-carboxyl­ate
Source: Acta Crystallogr Sect E Struct Rep Online. 2011 May 14;67(Pt 6):o1403. doi: 10.1107/S1600536811017430 (PMC3120496; doi:10.1107/S1600536811017430)
Supplement: Supplementary file 2 [file e-67-o1403-Isup2.hkl]

# 
# h,k,l, Fc-squared, Fo-squared, sigma(Fo-squared) and status flag 
# 
data_I
_shelx_title ' tricia18 in P2(1)' 
_shelx_refln_list_code          4 
_shelx_F_calc_maximum       97.99 
_exptl_crystal_F_000       444.00 
_reflns_d_resolution_high  0.7470 
 
loop_ 
 _symmetry_equiv_pos_as_xyz 
 'x, y, z' 
 '-x, y+1/2, -z' 
 
_cell_length_a     9.7797 
_cell_length_b     5.4646 
_cell_length_c    20.6959 
_cell_angle_alpha  90.000 
_cell_angle_beta   96.986 
_cell_angle_gamma  90.000 
 
_shelx_F_squared_multiplier     1.000 
 
loop_ 
 _refln_index_h 
 _refln_index_k 
 _refln_index_l 
 _refln_F_squared_calc 
 _refln_F_squared_meas 
 _refln_F_squared_sigma 
 _refln_observed_status 
   1   0   0      739.27      703.04      6.03 o 
   2   0   0     1739.54     1660.05     13.95 o 
   3   0   0     1297.78     1272.98     12.86 o 
   4   0   0      707.02      703.77      6.36 o 
   5   0   0      104.42      116.97      1.42 o 
   6   0   0       59.07       68.41      1.12 o 
   7   0   0       89.74      105.65      1.50 o 
   8   0   0        0.12       -0.51      0.51 o 
   9   0   0       72.58       68.28      1.36 o 
  10   0   0       40.35       38.12      1.41 o 
  11   0   0        0.72        0.29      0.99 o 
  12   0   0       58.68       64.85      2.26 o 
   1   1   0     6393.75     6204.40     47.14 o 
   2   1   0     1220.04     1161.53      7.28 o 
   3   1   0     1149.77     1161.76      6.67 o 
   4   1   0      964.48     1022.41      6.57 o 
   5   1   0       80.10       99.67      1.08 o 
   6   1   0       18.40       18.32      0.67 o 
   7   1   0       31.82       29.36      0.65 o 
   8   1   0       78.77       80.24      1.06 o 
   9   1   0      103.31       93.14      1.29 o 
  10   1   0      285.89      274.38      2.74 o 
  11   1   0       48.72       48.11      1.14 o 
  12   1   0       23.93       25.52      1.00 o 
   0   2   0      195.85      196.54      2.11 o 
   1   2   0      710.66      722.56      6.53 o 
   2   2   0      169.67      189.96      1.44 o 
   3   2   0     1392.56     1505.89     10.51 o 
   4   2   0      445.86      483.09      3.66 o 
   5   2   0      126.23      127.69      1.21 o 
   6   2   0      226.44      225.90      1.99 o 
   7   2   0       28.29       26.75      0.71 o 
   8   2   0      134.93      128.30      1.52 o 
   9   2   0       62.77       53.29      1.50 o 
  10   2   0       12.29       13.63      0.71 o 
  11   2   0       70.42       67.89      1.36 o 
  12   2   0        9.63       12.24      0.83 o 
   1   3   0      101.29      107.76      1.79 o 
   2   3   0      157.84      177.34      1.89 o 
   3   3   0      361.55      371.82      3.80 o 
   4   3   0       99.98      116.99      1.33 o 
   5   3   0       58.67       60.27      0.76 o 
   6   3   0        9.18        8.51      0.48 o 
   7   3   0       30.62       26.34      0.74 o 
   8   3   0      108.47       92.39      1.33 o 
   9   3   0       24.82       22.77      0.89 o 
  10   3   0       28.28       29.78      1.04 o 
  11   3   0       10.42        9.79      0.84 o 
   0   4   0      271.30      270.52      9.17 o 
   1   4   0       29.65       28.79      0.70 o 
   2   4   0       99.13       98.49      1.46 o 
   3   4   0      112.86      110.36      1.13 o 
   4   4   0       28.19       27.51      0.70 o 
   5   4   0        7.51        7.95      0.54 o 
   6   4   0        2.74        2.69      0.52 o 
   7   4   0        9.78        9.76      0.62 o 
   8   4   0        1.84        2.83      0.67 o 
   9   4   0        5.14        4.79      0.77 o 
  10   4   0       34.81       33.01      1.12 o 
   1   5   0       51.14       53.55      2.07 o 
   2   5   0      349.97      335.57      6.58 o 
   3   5   0       16.42       17.48      1.06 o 
   4   5   0       12.97       13.61      1.19 o 
   5   5   0        0.34        0.28      0.70 o 
   6   5   0       30.88       30.25      0.96 o 
   7   5   0        0.04       -0.13      0.75 o 
   8   5   0        2.76        2.53      0.88 o 
   9   5   0       13.24       14.25      1.29 o 
   0   6   0      197.71      188.83      6.69 o 
   1   6   0       64.84       67.84      1.84 o 
   2   6   0       24.76       23.33      1.14 o 
   3   6   0       74.65       72.25      1.67 o 
   4   6   0        2.02        2.87      0.92 o 
   5   6   0        3.63        2.73      0.92 o 
   6   6   0       11.31       11.44      1.08 o 
   7   6   0        1.29        1.18      1.19 o 
   1   7   0       11.73       12.48      1.42 o 
   2   7   0        0.86        0.80      1.28 o 
   3   7   0        3.40        3.29      1.29 o 
 -13   0   1        9.65        8.27      1.22 o 
 -12   0   1      130.51      126.67      5.63 o 
 -11   0   1      137.80      139.37      2.89 o 
 -10   0   1       53.00       48.35      1.52 o 
  -9   0   1        8.05        7.24      0.65 o 
  -8   0   1       10.87       11.62      0.67 o 
  -7   0   1       37.83       39.97      0.94 o 
  -6   0   1       28.13       33.14      0.82 o 
  -5   0   1      417.08      432.83      3.99 o 
  -4   0   1      837.66      816.00      7.07 o 
  -3   0   1      216.13      215.70      2.29 o 
  -2   0   1       47.67       48.73      1.95 o 
  -1   0   1      179.10      163.98      1.67 o 
   1   0   1      781.59      743.94      7.11 o 
   2   0   1     4759.97     4516.27     38.08 o 
   3   0   1       16.95       20.47      0.54 o 
   4   0   1       53.56       61.22      0.92 o 
   5   0   1      717.64      707.74      6.27 o 
   6   0   1      444.46      457.31      4.30 o 
   7   0   1       13.70       10.97      0.60 o 
   8   0   1        3.33        2.37      0.58 o 
   9   0   1      182.22      173.12      2.51 o 
  10   0   1      117.57      116.96      3.80 o 
  11   0   1       10.53       12.98      1.13 o 
  12   0   1       12.05       10.55      1.38 o 
 -12   1   1        7.95        8.34      0.80 o 
 -11   1   1        6.06        6.00      0.86 o 
 -10   1   1       59.15       55.28      1.11 o 
  -9   1   1       10.68       10.72      0.55 o 
  -8   1   1       77.57       76.40      0.99 o 
  -7   1   1       81.01       90.37      0.99 o 
  -6   1   1       25.30       22.83      0.51 o 
  -5   1   1       33.12       37.43      0.58 o 
  -4   1   1      582.83      593.64      3.55 o 
  -3   1   1      356.07      324.42      1.93 o 
  -2   1   1     2506.93     2446.67     13.25 o 
  -1   1   1     3453.29     3322.63     20.82 o 
   0   1   1     5205.74     5001.16     32.29 o 
   1   1   1     2073.10     2102.74     16.20 o 
   2   1   1      878.73      912.59      6.99 o 
   3   1   1      798.74      820.50      6.14 o 
   4   1   1      676.42      696.28      4.56 o 
   5   1   1      312.15      317.20      2.62 o 
   6   1   1      100.53      106.87      1.56 o 
   7   1   1      184.02      173.89      1.67 o 
   8   1   1       64.42       63.87      0.98 o 
   9   1   1       92.76       87.05      1.26 o 
  10   1   1      114.46      111.08      1.72 o 
  11   1   1        1.88        1.04      0.59 o 
  12   1   1      105.66      110.37      2.04 o 
 -12   2   1       49.72       52.45      1.29 o 
 -11   2   1       53.14       54.36      1.16 o 
 -10   2   1       45.93       43.82      1.00 o 
  -9   2   1      271.63      247.35      2.56 o 
  -8   2   1        8.56        9.52      0.59 o 
  -7   2   1      202.74      182.74      2.23 o 
  -6   2   1      184.93      186.52      1.73 o 
  -5   2   1       14.38       15.21      0.47 o 
  -4   2   1      190.40      204.33      1.91 o 
  -3   2   1      221.99      214.52      1.41 o 
  -2   2   1      485.15      519.75      3.44 o 
  -1   2   1      285.00      285.86      2.95 o 
   0   2   1      425.58      424.96      3.95 o 
   1   2   1       34.05       36.50      0.48 o 
   2   2   1      318.59      335.01      3.22 o 
   3   2   1      987.97     1044.30     11.64 o 
   4   2   1      154.64      160.96      1.63 o 
   5   2   1       56.50       59.48      0.86 o 
   6   2   1      126.00      124.65      1.35 o 
   7   2   1      131.15      129.09      1.45 o 
   8   2   1      226.73      208.09      2.10 o 
   9   2   1      123.49      109.41      1.48 o 
  10   2   1       12.47       12.66      0.72 o 
  11   2   1       50.75       48.56      1.22 o 
  12   2   1       20.14       19.00      1.35 o 
 -11   3   1       46.70       43.70      1.18 o 
 -10   3   1       13.27       11.42      0.77 o 
  -9   3   1      160.08      160.48      3.03 o 
  -8   3   1       33.71       34.02      0.91 o 
  -7   3   1      249.65      235.08      2.16 o 
  -6   3   1      144.32      137.08      2.09 o 
  -5   3   1        5.83        6.78      0.43 o 
  -4   3   1       14.98       14.36      0.45 o 
  -3   3   1      120.56      134.62      1.45 o 
  -2   3   1      183.71      213.49      2.45 o 
  -1   3   1      118.49      125.47      1.40 o 
   0   3   1       34.45       38.96      0.60 o 
   1   3   1      110.73      112.01      1.92 o 
   2   3   1      297.96      320.16      4.52 o 
   3   3   1       99.71       96.98      1.14 o 
   4   3   1       10.13       13.99      0.44 o 
   5   3   1       57.85       51.86      0.72 o 
   6   3   1      127.71      125.81      1.27 o 
   7   3   1       10.25        9.40      0.60 o 
   8   3   1      206.89      180.99      2.75 o 
   9   3   1        5.46        5.73      0.68 o 
  10   3   1       33.44       33.37      1.08 o 
  11   3   1       24.23       21.18      0.96 o 
 -10   4   1        2.66        2.13      0.73 o 
  -9   4   1       10.32       12.51      0.95 o 
  -8   4   1      133.55      122.39      1.71 o 
  -7   4   1       37.26       34.34      0.85 o 
  -6   4   1       23.51       20.24      0.72 o 
  -5   4   1        9.59        8.61      0.54 o 
  -4   4   1       21.25       18.30      0.68 o 
  -3   4   1      149.54      142.99      2.56 o 
  -2   4   1      131.95      128.12      2.91 o 
  -1   4   1       56.49       48.72      1.31 o 
   0   4   1       61.99       57.29      1.30 o 
   1   4   1       95.08       98.58      1.50 o 
   2   4   1       68.89       65.25      1.51 o 
   3   4   1       18.25       17.36      0.58 o 
   4   4   1       54.65       58.48      0.94 o 
   5   4   1       34.94       35.67      0.82 o 
   6   4   1       18.83       22.63      0.75 o 
   7   4   1       19.68       18.88      0.77 o 
   8   4   1       19.64       21.05      0.89 o 
   9   4   1       61.54       60.48      1.47 o 
  10   4   1       20.17       18.80      1.00 o 
  -9   5   1        7.95        7.05      1.42 o 
  -8   5   1        6.96        9.96      1.06 o 
  -7   5   1        7.73        7.80      1.06 o 
  -6   5   1       27.97       27.80      1.07 o 
  -5   5   1        0.36       -0.39      0.72 o 
  -4   5   1       34.35       31.35      1.03 o 
  -3   5   1      230.66      232.27      3.83 o 
  -2   5   1       66.44       68.28      1.62 o 
  -1   5   1      180.45      179.52      2.35 o 
   0   5   1       12.24       13.53      0.90 o 
   1   5   1      147.93      152.66      1.83 o 
   2   5   1      112.52      111.46      2.35 o 
   3   5   1        6.43        7.56      0.81 o 
   4   5   1       96.65       95.02      1.49 o 
   5   5   1        0.17       -0.54      0.54 o 
   6   5   1       13.20       13.46      0.72 o 
   7   5   1       20.56       22.07      0.87 o 
   8   5   1       36.87       40.20      2.60 o 
   9   5   1       19.53       20.68      1.22 o 
  -7   6   1        8.78       11.87      1.28 o 
  -6   6   1       16.41       17.69      1.62 o 
  -5   6   1        0.05       -0.90      0.90 o 
  -4   6   1       12.78       14.50      1.26 o 
  -3   6   1       24.32       25.85      1.17 o 
  -2   6   1        3.67        3.50      0.91 o 
  -1   6   1      126.80      119.94      2.52 o 
   0   6   1       32.90       33.76      1.29 o 
   1   6   1      182.99      187.16      3.06 o 
   2   6   1       16.14       13.85      0.88 o 
   3   6   1       27.75       28.77      1.12 o 
   4   6   1        0.27       -0.87      0.87 o 
   5   6   1        2.28        3.03      0.94 o 
   6   6   1        5.41        7.56      1.03 o 
   7   6   1       10.47       10.23      1.18 o 
  -3   7   1       20.50       20.45      1.16 o 
  -2   7   1       19.22       17.04      1.50 o 
  -1   7   1       13.54       15.01      1.50 o 
   0   7   1       43.89       47.60      1.85 o 
   1   7   1        5.43        4.28      1.32 o 
   2   7   1        3.76        2.51      1.24 o 
   3   7   1       15.61       14.86      1.42 o 
 -13   0   2        0.00       -0.29      1.08 o 
 -12   0   2        0.69       -0.62      0.95 o 
 -11   0   2      208.28      204.07      3.61 o 
 -10   0   2        1.81        1.33      0.80 o 
  -9   0   2        5.41        6.17      1.08 o 
  -8   0   2        8.82       10.15      0.61 o 
  -7   0   2        0.42        1.95      0.52 o 
  -6   0   2      479.80      489.72      5.05 o 
  -5   0   2      765.57      796.00      6.97 o 
  -4   0   2      569.10      521.36      4.67 o 
  -3   0   2      900.65      863.38      9.48 o 
  -2   0   2     1720.64     1674.02     22.12 o 
  -1   0   2     3812.81     3641.92     31.05 o 
   0   0   2     1429.03     1387.70      9.04 o 
   1   0   2      496.05      488.18      4.68 o 
   2   0   2     2610.29     2509.98     23.59 o 
   3   0   2       80.33       78.38      0.99 o 
   4   0   2       69.82       55.45      0.99 o 
   5   0   2      202.76      227.67      3.28 o 
   6   0   2      234.79      233.99      2.47 o 
   7   0   2        1.04        0.68      0.48 o 
   8   0   2        0.09       -0.27      0.53 o 
   9   0   2        0.41        0.33      0.63 o 
  10   0   2       53.41       50.79      1.56 o 
  11   0   2       63.58       68.12      4.28 o 
  12   0   2       54.79       54.49      2.64 o 
 -12   1   2        2.18        1.14      0.69 o 
 -11   1   2       44.76       41.36      1.40 o 
 -10   1   2       95.01       93.61      1.38 o 
  -9   1   2       18.08       17.41      0.60 o 
  -8   1   2       25.76       25.78      0.65 o 
  -7   1   2       80.79       82.74      0.94 o 
  -6   1   2      116.81      123.42      1.11 o 
  -5   1   2      686.61      704.19      4.44 o 
  -4   1   2       15.82       20.48      0.39 o 
  -3   1   2     1087.80     1097.30      7.12 o 
  -2   1   2     9602.85     9172.32     47.94 o 
  -1   1   2     4225.14     4250.39     32.11 o 
   0   1   2      860.64      852.58      6.04 o 
   1   1   2      517.61      522.40      4.49 o 
   2   1   2      784.37      769.31      5.00 o 
   3   1   2      732.43      752.77      5.17 o 
   4   1   2      215.09      241.74      2.22 o 
   5   1   2      190.03      197.56      1.68 o 
   6   1   2        2.98        1.95      0.36 o 
   7   1   2       19.78       19.66      0.55 o 
   8   1   2       46.84       45.03      0.85 o 
   9   1   2       66.06       63.12      1.18 o 
  10   1   2       64.99       63.91      1.56 o 
  11   1   2       21.02       20.20      0.80 o 
  12   1   2       23.46       22.74      1.29 o 
 -12   2   2        8.90       10.24      0.78 o 
 -11   2   2       17.90       17.18      0.78 o 
 -10   2   2       49.04       49.22      1.24 o 
  -9   2   2       17.74       16.39      0.72 o 
  -8   2   2        3.82        3.15      0.53 o 
  -7   2   2       39.42       34.57      0.80 o 
  -6   2   2       17.66       17.21      0.49 o 
  -5   2   2        4.61        6.25      0.34 o 
  -4   2   2      243.64      265.97      1.65 o 
  -3   2   2      367.28      391.46      2.71 o 
  -2   2   2     1056.17     1135.17     10.45 o 
  -1   2   2      105.82      106.09      1.43 o 
   0   2   2      154.89      159.21      1.65 o 
   1   2   2      250.21      270.05      2.89 o 
   2   2   2       58.53       61.11      0.71 o 
   3   2   2     1411.11     1511.93     13.42 o 
   4   2   2       69.97       73.53      0.72 o 
   5   2   2      388.07      396.66      2.71 o 
   6   2   2       34.83       35.38      0.71 o 
   7   2   2       99.17       92.01      1.22 o 
   8   2   2      228.46      208.03      2.68 o 
   9   2   2        8.23        6.32      0.64 o 
  10   2   2       53.11       52.84      1.21 o 
  11   2   2       28.09       28.67      0.92 o 
  12   2   2        6.56        8.34      0.84 o 
 -11   3   2       28.68       28.91      1.02 o 
 -10   3   2       66.33       61.01      1.51 o 
  -9   3   2       12.92       13.16      0.68 o 
  -8   3   2       51.82       46.29      0.94 o 
  -7   3   2      147.56      129.13      1.44 o 
  -6   3   2        5.24        6.50      0.46 o 
  -5   3   2       64.12       68.99      0.83 o 
  -4   3   2      488.94      513.15      3.11 o 
  -3   3   2      330.64      373.46      3.30 o 
  -2   3   2       20.07       27.92      0.56 o 
  -1   3   2      440.56      450.00      6.69 o 
   0   3   2      144.43      156.77      2.66 o 
   1   3   2      319.37      327.22      5.37 o 
   2   3   2      780.77      847.96     12.07 o 
   3   3   2      202.05      221.57      3.18 o 
   4   3   2       10.00       10.83      0.42 o 
   5   3   2      100.99       96.86      1.30 o 
   6   3   2       57.82       54.62      1.42 o 
   7   3   2       17.48       11.86      0.65 o 
   8   3   2       11.74       14.46      0.72 o 
   9   3   2       19.94       20.29      0.81 o 
  10   3   2       23.32       22.43      0.92 o 
  11   3   2        7.29        7.13      0.76 o 
 -10   4   2        8.29        9.23      0.84 o 
  -9   4   2       23.96       23.49      1.06 o 
  -8   4   2       25.49       21.88      0.72 o 
  -7   4   2       25.92       24.07      0.73 o 
  -6   4   2       10.12        8.54      0.57 o 
  -5   4   2      261.87      265.83      2.62 o 
  -4   4   2       97.97       91.25      1.69 o 
  -3   4   2       75.98       78.39      1.37 o 
  -2   4   2        7.45        7.41      0.55 o 
  -1   4   2      142.07      142.63      2.31 o 
   0   4   2        0.27        0.41      0.37 o 
   1   4   2      235.51      235.32      4.22 o 
   2   4   2      147.72      152.09      2.82 o 
   3   4   2      108.83      111.19      1.62 o 
   4   4   2      132.98      119.98      1.64 o 
   5   4   2       14.82       11.72      0.63 o 
   6   4   2        6.40        2.68      0.61 o 
   7   4   2       32.42       35.33      1.26 o 
   8   4   2       71.99       66.89      1.35 o 
   9   4   2       55.61       51.46      1.32 o 
  10   4   2        6.05        5.58      0.86 o 
  -9   5   2       16.28       18.29      1.70 o 
  -8   5   2        3.82        6.62      1.03 o 
  -7   5   2       17.86       18.82      1.13 o 
  -6   5   2       13.30       12.17      0.90 o 
  -5   5   2       40.62       41.29      1.19 o 
  -4   5   2       30.78       32.73      1.08 o 
  -3   5   2      114.33      105.24      2.12 o 
  -2   5   2      321.07      312.17      4.14 o 
  -1   5   2      374.93      375.99      4.07 o 
   0   5   2      290.74      283.06      4.09 o 
   1   5   2      207.50      207.68      2.76 o 
   2   5   2       43.93       42.18      1.21 o 
   3   5   2        9.33        8.90      0.67 o 
   4   5   2       14.09       13.19      0.72 o 
   5   5   2        5.98        6.14      0.64 o 
   6   5   2       20.03       18.28      0.78 o 
   7   5   2       27.23       26.60      1.05 o 
   8   5   2        1.85        1.47      0.87 o 
   9   5   2        4.56        3.44      0.88 o 
  -7   6   2        3.20        2.25      1.46 o 
  -6   6   2       10.95       10.42      1.01 o 
  -5   6   2        1.72        1.35      0.95 o 
  -4   6   2       51.07       52.29      1.58 o 
  -3   6   2       93.92       98.12      1.93 o 
  -2   6   2       14.67       13.93      1.03 o 
  -1   6   2       29.98       26.29      1.31 o 
   0   6   2       83.88       80.49      1.76 o 
   1   6   2      167.74      165.16      2.39 o 
   2   6   2        1.76        0.47      0.78 o 
   3   6   2       28.68       28.34      1.20 o 
   4   6   2       35.19       34.01      1.24 o 
   5   6   2       29.20       30.27      1.25 o 
   6   6   2        2.85        0.96      0.93 o 
   7   6   2        2.35        1.56      1.39 o 
  -3   7   2        7.96        9.71      1.13 o 
  -2   7   2        1.09        2.43      0.98 o 
  -1   7   2       34.71       41.04      1.77 o 
   0   7   2        4.15        3.47      1.29 o 
   1   7   2       12.91       14.41      1.44 o 
   2   7   2        7.07        8.12      1.35 o 
   3   7   2       26.35       24.64      1.58 o 
 -13   0   3       29.89       28.40      3.22 o 
 -12   0   3        1.42       -0.78      0.98 o 
 -11   0   3        6.31        4.76      0.90 o 
 -10   0   3      102.16      105.27      5.02 o 
  -9   0   3       74.82       72.16      1.61 o 
  -8   0   3        8.15        7.84      0.75 o 
  -7   0   3        4.19        3.58      0.48 o 
  -6   0   3      146.55      141.20      2.46 o 
  -5   0   3        9.48        5.62      0.55 o 
  -4   0   3      352.05      340.45      3.15 o 
  -3   0   3      441.83      441.01      5.06 o 
  -2   0   3     5562.87     5383.32     35.97 o 
  -1   0   3     1311.46     1286.61      8.68 o 
   0   0   3      153.72      158.69      1.16 o 
   1   0   3     2733.80     2729.22     23.22 o 
   2   0   3     4158.46     3997.85     39.81 o 
   3   0   3     1018.23     1047.71     10.01 o 
   4   0   3     1574.25     1561.91     14.82 o 
   5   0   3      235.64      227.64      2.36 o 
   6   0   3       87.68       82.02      1.27 o 
   7   0   3       14.31       17.01      0.73 o 
   8   0   3        0.02       -0.59      0.59 o 
   9   0   3       97.93       93.38      2.14 o 
  10   0   3      248.22      240.06      3.74 o 
  11   0   3       24.61       25.61      2.18 o 
  12   0   3       12.09       10.69      1.40 o 
 -12   1   3       38.47       37.70      1.76 o 
 -11   1   3       29.38       30.50      1.01 o 
 -10   1   3       38.01       32.75      1.10 o 
  -9   1   3       36.21       33.85      0.80 o 
  -8   1   3       71.77       69.48      1.01 o 
  -7   1   3       97.65       93.97      1.10 o 
  -6   1   3      360.62      351.66      2.78 o 
  -5   1   3      164.82      172.14      1.36 o 
  -4   1   3       93.20       82.34      0.76 o 
  -3   1   3      256.23      255.53      1.52 o 
  -2   1   3      640.78      618.58      3.82 o 
  -1   1   3      197.73      209.88      1.54 o 
   0   1   3     1602.92     1542.02     10.84 o 
   1   1   3      697.58      694.20      5.77 o 
   2   1   3      363.40      363.70      2.59 o 
   3   1   3      676.19      667.75      4.38 o 
   4   1   3      281.60      310.49      2.36 o 
   5   1   3      200.54      206.80      1.75 o 
   6   1   3       80.84       79.64      1.00 o 
   7   1   3      105.11      102.62      1.21 o 
   8   1   3       61.88       59.96      0.96 o 
   9   1   3      145.51      143.79      2.06 o 
  10   1   3       60.40       60.02      1.21 o 
  11   1   3       43.95       43.76      1.88 o 
  12   1   3        0.79        0.56      0.72 o 
 -12   2   3       12.82       13.52      0.81 o 
 -11   2   3        4.15        3.04      0.65 o 
 -10   2   3       23.33       21.66      0.90 o 
  -9   2   3       65.44       63.15      1.24 o 
  -8   2   3       46.07       47.69      0.98 o 
  -7   2   3      115.26      111.90      1.33 o 
  -6   2   3       28.33       32.81      0.65 o 
  -5   2   3      111.90      117.26      1.19 o 
  -4   2   3      269.62      271.97      1.73 o 
  -3   2   3      348.89      370.33      2.51 o 
  -2   2   3      635.33      709.37      7.38 o 
  -1   2   3      223.28      229.27      2.05 o 
   0   2   3       27.82       26.26      0.68 o 
   1   2   3       34.73       36.19      0.46 o 
   2   2   3      961.32     1042.13     11.68 o 
   3   2   3     1483.55     1575.32     16.87 o 
   4   2   3       55.22       46.95      0.63 o 
   5   2   3       98.20       88.93      1.09 o 
   6   2   3       27.62       29.52      0.65 o 
   7   2   3        2.67        3.28      0.50 o 
   8   2   3       72.53       67.29      1.16 o 
   9   2   3       54.91       54.84      1.14 o 
  10   2   3       10.60       10.59      0.77 o 
  11   2   3       96.11       98.20      1.90 o 
  12   2   3        4.97        3.04      0.85 o 
 -11   3   3       66.86       66.78      1.61 o 
 -10   3   3       30.74       31.65      0.96 o 
  -9   3   3       12.04       11.82      0.66 o 
  -8   3   3        9.78       10.52      0.64 o 
  -7   3   3       49.01       46.88      0.84 o 
  -6   3   3       29.31       31.84      0.69 o 
  -5   3   3      139.02      129.47      1.06 o 
  -4   3   3       49.10       45.01      0.78 o 
  -3   3   3       62.21       70.67      0.88 o 
  -2   3   3      242.67      249.77      2.40 o 
  -1   3   3      195.94      200.69      2.38 o 
   0   3   3      157.69      167.13      2.70 o 
   1   3   3      803.21      847.07     12.21 o 
   2   3   3      419.47      456.74      7.96 o 
   3   3   3       76.86       81.34      1.54 o 
   4   3   3      112.27      108.22      2.20 o 
   5   3   3       88.56       79.19      1.21 o 
   6   3   3      206.21      206.74      2.81 o 
   7   3   3      532.00      472.10      7.69 o 
   8   3   3        7.85        9.10      0.68 o 
   9   3   3       18.19       18.43      0.82 o 
  10   3   3        4.75        4.25      0.78 o 
  11   3   3        7.76        8.30      0.80 o 
 -10   4   3       25.78       26.82      0.98 o 
  -9   4   3       70.74       73.13      1.59 o 
  -8   4   3        4.39        3.09      0.68 o 
  -7   4   3       32.23       31.40      0.95 o 
  -6   4   3       42.67       43.08      1.10 o 
  -5   4   3       40.56       39.51      0.94 o 
  -4   4   3      210.16      204.06      1.98 o 
  -3   4   3      472.28      466.76      3.64 o 
  -2   4   3       69.74       70.48      1.14 o 
  -1   4   3      107.10      108.01      1.95 o 
   0   4   3      343.16      359.81      5.64 o 
   1   4   3      311.71      303.47      4.23 o 
   2   4   3       89.77       92.96      2.41 o 
   3   4   3        6.84        8.28      0.55 o 
   4   4   3       44.77       42.94      1.08 o 
   5   4   3      186.04      174.46      3.25 o 
   6   4   3       50.44       41.26      1.05 o 
   7   4   3        1.19        1.20      0.65 o 
   8   4   3        4.44        3.32      0.77 o 
   9   4   3       14.56       14.02      1.00 o 
  10   4   3        2.28        1.59      0.89 o 
  -9   5   3       27.79       35.65      1.92 o 
  -8   5   3       31.15       36.21      1.71 o 
  -7   5   3        2.21        4.08      0.92 o 
  -6   5   3       22.69       21.98      1.00 o 
  -5   5   3       10.28        7.54      0.81 o 
  -4   5   3       84.70       84.01      1.56 o 
  -3   5   3       90.99       89.86      2.34 o 
  -2   5   3       71.64       69.91      1.95 o 
  -1   5   3        1.45        2.20      0.81 o 
   0   5   3        2.40        3.17      0.85 o 
   1   5   3      106.57      107.13      2.66 o 
   2   5   3       14.55       14.58      0.95 o 
   3   5   3        8.14        9.61      0.66 o 
   4   5   3        1.28        1.19      0.57 o 
   5   5   3       23.91       21.40      0.77 o 
   6   5   3        4.65        6.35      0.72 o 
   7   5   3       86.50       81.05      1.73 o 
   8   5   3        0.53       -0.18      0.87 o 
   9   5   3        9.46        8.96      1.05 o 
  -7   6   3       16.86       21.50      1.28 o 
  -6   6   3       26.36       29.32      1.29 o 
  -5   6   3       12.05       12.88      1.06 o 
  -4   6   3        3.71        2.83      1.04 o 
  -3   6   3       60.14       68.51      1.70 o 
  -2   6   3       43.45       45.81      2.08 o 
  -1   6   3       11.57       12.90      1.05 o 
   0   6   3       70.37       70.76      1.68 o 
   1   6   3       29.64       30.41      1.19 o 
   2   6   3       45.48       45.28      1.25 o 
   3   6   3       88.47       93.43      1.71 o 
   4   6   3       36.67       34.65      1.18 o 
   5   6   3        8.54        9.70      0.88 o 
   6   6   3        6.08        7.54      0.84 o 
   7   6   3        4.88        8.10      1.35 o 
  -3   7   3        2.29        3.56      1.06 o 
  -2   7   3       10.92       11.13      1.12 o 
  -1   7   3       34.46       37.83      1.41 o 
   0   7   3        5.19        6.15      0.95 o 
   1   7   3        4.10        3.51      1.28 o 
   2   7   3       11.11       14.35      1.43 o 
   3   7   3        1.54        0.94      1.23 o 
 -13   0   4       61.05       56.19      3.05 o 
 -12   0   4        8.80        7.51      1.11 o 
 -11   0   4      102.73       95.35      2.39 o 
 -10   0   4       71.51       69.46      1.86 o 
  -9   0   4        0.16       -0.25      0.62 o 
  -8   0   4       11.71       11.71      0.79 o 
  -7   0   4      580.77      584.11      5.38 o 
  -6   0   4        2.14        1.66      0.40 o 
  -5   0   4       15.14       18.75      0.60 o 
  -4   0   4      271.41      264.00      2.55 o 
  -3   0   4     2136.71     2142.59     18.18 o 
  -2   0   4     1328.90     1349.35      9.06 o 
  -1   0   4     2903.00     2853.65     23.35 o 
   0   0   4     2679.29     2624.80     22.82 o 
   1   0   4        1.13       -0.32      0.32 o 
   2   0   4       16.30       18.46      0.61 o 
   3   0   4      514.65      498.56      4.97 o 
   4   0   4       38.16       35.53      0.85 o 
   5   0   4      127.37      128.34      1.72 o 
   6   0   4       10.54       11.51      0.65 o 
   7   0   4       91.56       88.42      1.89 o 
   8   0   4      101.54      111.54      2.56 o 
   9   0   4       97.27      100.82      1.91 o 
  10   0   4       25.28       21.13      1.08 o 
  11   0   4        0.00       -0.85      1.08 o 
  12   0   4       12.46       13.87      1.51 o 
 -12   1   4       72.14       69.75      1.48 o 
 -11   1   4        5.71        5.00      0.68 o 
 -10   1   4       18.65       19.99      0.78 o 
  -9   1   4        3.34        4.16      0.51 o 
  -8   1   4      131.58      132.97      1.51 o 
  -7   1   4      259.92      252.10      2.06 o 
  -6   1   4      778.67      775.89      5.56 o 
  -5   1   4       88.01       87.70      0.87 o 
  -4   1   4       68.04       71.09      0.70 o 
  -3   1   4      520.33      539.36      2.98 o 
  -2   1   4     7516.48     7444.73     46.85 o 
  -1   1   4     2964.30     2878.84     18.02 o 
   0   1   4     1006.51      982.67      6.61 o 
   1   1   4     3449.96     3403.85     34.49 o 
   2   1   4      198.30      202.00      1.58 o 
   3   1   4      456.06      451.57      3.25 o 
   4   1   4     2003.28     2109.42     13.33 o 
   5   1   4       94.03       98.26      1.08 o 
   6   1   4       52.45       52.78      0.79 o 
   7   1   4      136.58      132.82      1.34 o 
   8   1   4       90.75       91.16      1.16 o 
   9   1   4       40.91       39.61      1.05 o 
  10   1   4      119.76      123.61      1.87 o 
  11   1   4       15.75       16.52      0.89 o 
  12   1   4       18.74       20.33      1.00 o 
 -12   2   4       30.15       32.52      1.06 o 
 -11   2   4       15.04       16.35      0.77 o 
 -10   2   4        1.21        1.47      0.61 o 
  -9   2   4        8.50        8.72      0.74 o 
  -8   2   4      106.80      106.13      1.33 o 
  -7   2   4       53.86       52.08      0.85 o 
  -6   2   4       63.41       61.64      0.93 o 
  -5   2   4       37.84       32.14      0.86 o 
  -4   2   4      428.42      457.09      2.60 o 
  -3   2   4     1748.08     1855.03     11.79 o 
  -2   2   4      461.93      490.06      3.59 o 
  -1   2   4      468.64      515.36      3.52 o 
   0   2   4     1486.64     1490.61     11.98 o 
   1   2   4      292.10      332.17      3.38 o 
   2   2   4      140.37      151.28      1.75 o 
   3   2   4       22.16       19.31      0.40 o 
   4   2   4      225.63      211.80      1.72 o 
   5   2   4      288.63      305.28      2.47 o 
   6   2   4       95.18       89.31      1.01 o 
   7   2   4       78.30       73.12      1.06 o 
   8   2   4       31.63       30.46      0.80 o 
   9   2   4        8.09        6.25      0.61 o 
  10   2   4        0.87        0.30      0.64 o 
  11   2   4       31.32       31.51      1.29 o 
  12   2   4        8.29        6.48      0.89 o 
 -11   3   4        8.11       10.40      0.92 o 
 -10   3   4       19.75       18.21      0.83 o 
  -9   3   4        0.44        0.23      0.59 o 
  -8   3   4        3.19        2.92      0.67 o 
  -7   3   4       25.04       24.54      0.63 o 
  -6   3   4       13.17       12.14      0.48 o 
  -5   3   4      133.37      147.74      1.44 o 
  -4   3   4      124.22      124.63      1.26 o 
  -3   3   4      183.93      194.19      1.70 o 
  -2   3   4        5.52        5.34      0.44 o 
  -1   3   4      503.04      533.48      5.60 o 
   0   3   4       64.22       61.04      0.98 o 
   1   3   4      278.51      265.33      4.31 o 
   2   3   4      418.11      449.35      7.26 o 
   3   3   4      114.16      128.27      2.15 o 
   4   3   4       23.34       19.61      0.74 o 
   5   3   4       52.30       48.61      1.02 o 
   6   3   4       42.93       37.98      1.02 o 
   7   3   4       99.85       96.28      1.58 o 
   8   3   4        9.09        9.48      0.65 o 
   9   3   4       26.67       24.47      0.88 o 
  10   3   4       14.76       14.12      0.84 o 
  11   3   4       15.98       16.25      1.11 o 
 -10   4   4       53.00       59.36      1.64 o 
  -9   4   4       28.63       35.18      1.32 o 
  -8   4   4       19.10       20.28      1.16 o 
  -7   4   4        1.68        2.92      0.74 o 
  -6   4   4       32.33       34.93      0.93 o 
  -5   4   4      102.51      109.49      1.39 o 
  -4   4   4      391.97      398.62      4.52 o 
  -3   4   4       77.62       79.44      1.07 o 
  -2   4   4       32.37       32.39      0.73 o 
  -1   4   4       65.60       63.09      0.98 o 
   0   4   4       25.79       27.87      0.73 o 
   1   4   4       69.02       79.97      1.85 o 
   2   4   4      194.98      206.20      5.01 o 
   3   4   4       39.69       38.29      0.82 o 
   4   4   4       11.91       13.44      0.61 o 
   5   4   4       46.25       45.69      1.11 o 
   6   4   4       20.51       19.11      0.87 o 
   7   4   4       89.94       84.73      1.99 o 
   8   4   4        0.39        0.82      0.77 o 
   9   4   4        3.67        5.49      0.90 o 
  10   4   4       34.94       38.65      2.59 o 
  -9   5   4        6.56        6.46      1.11 o 
  -8   5   4       17.78       19.71      1.22 o 
  -7   5   4        9.22        9.75      0.93 o 
  -6   5   4        5.88        6.31      0.82 o 
  -5   5   4       50.83       47.90      1.19 o 
  -4   5   4        3.21        1.16      0.72 o 
  -3   5   4      108.55      105.42      1.80 o 
  -2   5   4       40.02       38.59      1.21 o 
  -1   5   4       63.27       56.52      1.27 o 
   0   5   4      183.17      182.68      4.26 o 
   1   5   4      139.36      136.13      3.88 o 
   2   5   4      144.78      131.62      3.12 o 
   3   5   4        2.01        1.75      0.71 o 
   4   5   4       30.22       27.88      0.97 o 
   5   5   4        8.15        7.41      0.71 o 
   6   5   4       38.73       36.59      1.14 o 
   7   5   4        8.54        8.48      0.96 o 
   8   5   4        2.69        1.90      1.07 o 
   9   5   4        0.70       -1.08      1.10 o 
  -7   6   4       56.20       54.17      1.76 o 
  -6   6   4       47.62       51.26      1.65 o 
  -5   6   4        4.39        3.62      1.06 o 
  -4   6   4        7.58        8.25      0.99 o 
  -3   6   4       33.64       33.25      1.24 o 
  -2   6   4       89.75       89.99      2.55 o 
  -1   6   4       11.74       13.07      1.08 o 
   0   6   4       21.10       22.11      1.15 o 
   1   6   4        6.82        7.59      0.89 o 
   2   6   4       10.03       10.30      0.89 o 
   3   6   4        3.46        2.92      0.81 o 
   4   6   4       35.28       37.18      1.18 o 
   5   6   4       19.38       20.07      1.00 o 
   6   6   4        9.37        8.59      1.01 o 
  -3   7   4       10.19        8.57      1.13 o 
  -2   7   4        8.06        6.84      1.26 o 
  -1   7   4       62.92       65.78      1.79 o 
   0   7   4        9.65        9.77      1.12 o 
   1   7   4        2.71        0.94      0.97 o 
   2   7   4       14.29       16.00      1.43 o 
 -13   0   5       13.55       12.90      1.25 o 
 -12   0   5        5.18        4.36      1.05 o 
 -11   0   5       25.60       25.66      2.90 o 
 -10   0   5        0.36        0.55      0.85 o 
  -9   0   5       18.74       17.99      0.88 o 
  -8   0   5      249.17      258.64      3.29 o 
  -7   0   5       34.85       34.76      1.02 o 
  -6   0   5       42.84       42.10      0.81 o 
  -5   0   5        0.44        0.96      0.33 o 
  -4   0   5       22.62       20.87      0.51 o 
  -3   0   5       44.07       45.35      0.65 o 
  -2   0   5     5231.34     5278.54     50.91 o 
  -1   0   5     1418.44     1366.99      8.66 o 
   0   0   5      207.06      199.09      1.93 o 
   1   0   5     1005.99      981.20      8.39 o 
   2   0   5        3.57        4.68      0.33 o 
   3   0   5       95.91       79.61      1.09 o 
   4   0   5        0.09        0.56      0.40 o 
   5   0   5      577.69      624.28      6.31 o 
   6   0   5      136.39      153.96      2.11 o 
   7   0   5       41.00       37.95      1.21 o 
   8   0   5     1119.10     1106.61     12.71 o 
   9   0   5       58.83       57.61      1.56 o 
  10   0   5       37.21       31.59      2.02 o 
  11   0   5        5.42        5.09      0.93 o 
  12   0   5        5.38        5.71      1.32 o 
 -12   1   5       15.41       15.42      0.92 o 
 -11   1   5       16.35       14.72      0.78 o 
 -10   1   5       29.13       30.20      0.91 o 
  -9   1   5       38.86       38.67      0.83 o 
  -8   1   5      159.42      161.56      1.81 o 
  -7   1   5       91.07       89.19      1.06 o 
  -6   1   5       95.50       89.17      1.04 o 
  -5   1   5      142.63      142.51      1.25 o 
  -4   1   5      391.96      405.47      2.44 o 
  -3   1   5      169.70      162.14      1.05 o 
  -2   1   5     1992.40     2042.72     12.96 o 
  -1   1   5      835.28      826.29      5.39 o 
   0   1   5      316.78      298.45      2.39 o 
   1   1   5      751.47      760.01      6.11 o 
   2   1   5      647.54      655.27      6.46 o 
   3   1   5      574.66      577.12      4.10 o 
   4   1   5      171.56      184.03      1.97 o 
   5   1   5       31.40       28.80      0.66 o 
   6   1   5       92.29      102.26      1.16 o 
   7   1   5      273.42      267.08      2.48 o 
   8   1   5       31.51       26.98      0.75 o 
   9   1   5      127.31      126.39      2.05 o 
  10   1   5       57.34       58.64      1.54 o 
  11   1   5       14.00       13.09      0.86 o 
  12   1   5        5.61        6.22      0.81 o 
 -12   2   5        8.55        9.16      0.81 o 
 -11   2   5       15.26       12.19      0.71 o 
 -10   2   5        8.62        8.51      0.68 o 
  -9   2   5       53.01       50.10      1.11 o 
  -8   2   5      157.17      153.64      1.65 o 
  -7   2   5      287.00      271.40      2.21 o 
  -6   2   5        5.57        6.85      0.40 o 
  -5   2   5      181.44      159.14      1.23 o 
  -4   2   5      542.49      525.97      3.45 o 
  -3   2   5     1106.47     1094.17      7.13 o 
  -2   2   5      199.76      212.60      1.72 o 
  -1   2   5       55.05       62.89      0.80 o 
   0   2   5      308.76      334.58      4.76 o 
   1   2   5       72.97       68.15      0.66 o 
   2   2   5       90.76       95.78      1.00 o 
   3   2   5      246.74      248.52      3.70 o 
   4   2   5      142.73      157.42      1.91 o 
   5   2   5      476.88      482.64      3.96 o 
   6   2   5      554.30      537.65      4.96 o 
   7   2   5       54.58       52.69      1.32 o 
   8   2   5       64.09       65.82      1.29 o 
   9   2   5       10.07       10.41      0.71 o 
  10   2   5       17.15       16.99      0.89 o 
  11   2   5       41.18       45.30      1.28 o 
 -11   3   5       16.25       19.52      0.91 o 
 -10   3   5        7.50        5.12      0.69 o 
  -9   3   5       52.75       56.13      1.36 o 
  -8   3   5        1.78        1.18      0.50 o 
  -7   3   5       26.38       25.12      0.66 o 
  -6   3   5       80.36       75.61      1.14 o 
  -5   3   5      994.87      965.25      6.45 o 
  -4   3   5       86.46      102.89      1.22 o 
  -3   3   5       78.46       75.22      1.02 o 
  -2   3   5      183.52      203.14      2.24 o 
  -1   3   5      454.48      464.73      3.52 o 
   0   3   5      137.21      155.71      2.62 o 
   1   3   5      582.78      607.39      7.24 o 
   2   3   5       69.86       75.25      1.25 o 
   3   3   5      214.27      210.46      4.11 o 
   4   3   5       11.75       13.45      0.42 o 
   5   3   5      177.80      169.68      2.61 o 
   6   3   5       43.87       41.86      1.21 o 
   7   3   5       13.44       10.75      0.72 o 
   8   3   5       49.74       47.64      1.02 o 
   9   3   5       14.76       15.51      1.12 o 
  10   3   5        2.17        2.19      0.86 o 
  11   3   5        1.50        0.73      0.86 o 
 -10   4   5       23.88       23.94      1.30 o 
  -9   4   5        6.21        5.43      0.87 o 
  -8   4   5       29.86       28.41      1.09 o 
  -7   4   5        7.51        6.74      0.86 o 
  -6   4   5      135.61      135.04      2.16 o 
  -5   4   5       29.97       27.92      0.81 o 
  -4   4   5      108.69       96.48      1.34 o 
  -3   4   5      119.55      121.83      1.51 o 
  -2   4   5       17.60       16.06      0.74 o 
  -1   4   5       58.85       54.08      1.32 o 
   0   4   5      142.39      143.18      2.56 o 
   1   4   5      204.72      192.75      2.94 o 
   2   4   5      111.60       99.38      1.85 o 
   3   4   5       53.89       45.88      1.34 o 
   4   4   5        4.98        4.96      0.61 o 
   5   4   5      235.39      206.82      2.75 o 
   6   4   5      185.60      157.95      2.52 o 
   7   4   5        8.62        8.97      0.90 o 
   8   4   5       30.77       34.85      1.29 o 
   9   4   5        0.69       -0.19      1.23 o 
  10   4   5       20.26       24.13      1.36 o 
  -9   5   5       74.80       80.11      2.00 o 
  -8   5   5       21.04       22.73      1.27 o 
  -7   5   5        2.92        2.52      0.86 o 
  -6   5   5       22.21       20.08      0.98 o 
  -5   5   5       40.00       34.59      1.11 o 
  -4   5   5       24.77       23.92      0.86 o 
  -3   5   5      223.73      215.32      3.43 o 
  -2   5   5       33.67       35.38      1.46 o 
  -1   5   5       19.78       21.47      0.89 o 
   0   5   5       56.60       55.80      1.39 o 
   1   5   5       79.70       80.46      1.59 o 
   2   5   5       67.21       66.50      1.47 o 
   3   5   5       56.85       54.17      1.45 o 
   4   5   5       17.58       19.07      0.92 o 
   5   5   5       19.61       18.90      0.94 o 
   6   5   5       53.07       53.60      3.58 o 
   7   5   5        6.96        8.29      1.14 o 
   8   5   5       32.58       30.83      2.49 o 
  -7   6   5       12.45       14.84      1.26 o 
  -6   6   5        0.85        1.83      0.95 o 
  -5   6   5       29.81       33.82      2.42 o 
  -4   6   5        0.73       -0.54      0.99 o 
  -3   6   5       12.41       15.59      1.08 o 
  -2   6   5       14.46       16.63      1.11 o 
  -1   6   5       11.30       11.12      1.02 o 
   0   6   5       44.77       43.61      1.65 o 
   1   6   5        1.42        0.15      0.81 o 
   2   6   5       47.04       46.67      1.32 o 
   3   6   5       19.04       18.74      1.01 o 
   4   6   5       20.49       18.69      1.41 o 
   5   6   5        5.74        4.47      0.91 o 
   6   6   5       13.02       16.04      1.93 o 
  -3   7   5        0.20       -0.56      1.12 o 
  -2   7   5        3.10        2.87      1.07 o 
  -1   7   5        7.94        9.33      1.16 o 
   0   7   5        0.71        0.55      1.07 o 
   1   7   5       24.66       24.32      2.11 o 
   2   7   5        2.25        1.05      1.00 o 
 -13   0   6       18.55       20.34      2.42 o 
 -12   0   6        0.01       -0.16      1.40 o 
 -11   0   6       60.77       60.42      2.04 o 
 -10   0   6       55.77       54.96      1.42 o 
  -9   0   6       17.26       16.93      0.88 o 
  -8   0   6      106.38      101.94      1.62 o 
  -7   0   6        2.13        2.16      0.42 o 
  -6   0   6      126.55      135.51      1.50 o 
  -5   0   6      144.68      140.55      1.49 o 
  -4   0   6        7.81        6.65      0.34 o 
  -3   0   6      457.11      439.88      3.35 o 
  -2   0   6       80.61       99.50      0.92 o 
  -1   0   6      324.09      344.85      3.17 o 
   0   0   6        0.43       -0.24      0.24 o 
   1   0   6        7.63        9.21      0.38 o 
   2   0   6      169.85      194.49      1.97 o 
   3   0   6      888.95      966.53      8.41 o 
   4   0   6       13.84       11.37      0.58 o 
   5   0   6       55.69       57.34      1.28 o 
   6   0   6      420.03      442.63      4.80 o 
   7   0   6       71.83       71.75      1.50 o 
   8   0   6      221.05      230.17      3.08 o 
   9   0   6       18.61       18.06      1.01 o 
  10   0   6        6.11        6.00      0.90 o 
  11   0   6        0.11       -0.73      0.84 o 
  12   0   6       10.31       13.09      1.51 o 
 -12   1   6        2.26        3.23      0.80 o 
 -11   1   6        4.03        2.99      0.64 o 
 -10   1   6       41.97       40.92      1.16 o 
  -9   1   6       59.08       57.17      1.17 o 
  -8   1   6      219.42      214.42      2.35 o 
  -7   1   6       35.45       38.60      0.74 o 
  -6   1   6      352.19      343.68      2.41 o 
  -5   1   6      268.02      248.05      1.80 o 
  -4   1   6      411.19      439.84      2.62 o 
  -3   1   6      843.40      882.45      4.59 o 
  -2   1   6     2169.79     2226.93     14.12 o 
  -1   1   6      769.75      751.30      4.94 o 
   0   1   6      150.27      151.47      1.21 o 
   1   1   6       20.89       19.78      0.35 o 
   2   1   6       50.27       47.26      0.61 o 
   3   1   6      103.79      105.83      1.05 o 
   4   1   6       98.67      103.66      1.09 o 
   5   1   6       61.82       66.36      0.85 o 
   6   1   6        0.67        0.02      0.37 o 
   7   1   6      202.72      196.98      1.92 o 
   8   1   6       55.36       50.32      1.21 o 
   9   1   6      134.38      143.12      1.72 o 
  10   1   6       76.95       77.89      1.38 o 
  11   1   6       26.85       25.99      1.37 o 
  12   1   6        0.57        0.37      0.81 o 
 -12   2   6        2.75        1.95      0.73 o 
 -11   2   6       17.66       17.83      0.83 o 
 -10   2   6       14.32       11.88      0.71 o 
  -9   2   6       75.61       69.99      1.16 o 
  -8   2   6      124.68      121.28      1.45 o 
  -7   2   6      124.25      126.18      1.33 o 
  -6   2   6      289.57      294.01      2.02 o 
  -5   2   6      473.47      493.89      2.93 o 
  -4   2   6      630.55      619.58      4.27 o 
  -3   2   6      524.31      540.21      3.75 o 
  -2   2   6      647.50      639.04      4.33 o 
  -1   2   6      101.63      109.01      1.09 o 
   0   2   6     1205.26     1334.71     12.92 o 
   1   2   6       57.05       53.61      0.58 o 
   2   2   6      231.03      261.21      3.11 o 
   3   2   6      185.33      203.75      3.85 o 
   4   2   6       53.64       55.41      0.90 o 
   5   2   6       11.46       13.71      0.51 o 
   6   2   6       31.80       29.49      0.80 o 
   7   2   6       29.13       31.59      0.89 o 
   8   2   6       66.25       64.06      2.31 o 
   9   2   6       18.48       16.48      0.78 o 
  10   2   6       46.95       46.57      1.26 o 
  11   2   6       16.40       17.66      0.94 o 
 -11   3   6       21.50       24.28      1.06 o 
 -10   3   6        0.66       -0.36      0.62 o 
  -9   3   6       21.75       22.24      0.78 o 
  -8   3   6       23.69       22.98      0.69 o 
  -7   3   6        4.47        6.23      0.66 o 
  -6   3   6      149.75      151.72      1.90 o 
  -5   3   6      322.79      324.72      2.94 o 
  -4   3   6       61.06       62.91      0.99 o 
  -3   3   6       10.58       11.77      0.54 o 
  -2   3   6       67.59       73.22      0.99 o 
  -1   3   6        6.78        5.06      0.48 o 
   0   3   6      318.27      371.48      4.15 o 
   1   3   6      213.61      222.85      3.65 o 
   2   3   6       60.12       58.70      0.77 o 
   3   3   6       34.55       34.07      0.66 o 
   4   3   6       20.11       22.94      0.63 o 
   5   3   6      602.06      576.20      9.19 o 
   6   3   6      107.62       95.10      1.70 o 
   7   3   6       49.54       49.80      1.18 o 
   8   3   6       38.41       38.03      1.10 o 
   9   3   6        8.37        9.52      0.84 o 
  10   3   6       13.46       16.80      0.98 o 
  11   3   6        3.09        2.39      0.88 o 
 -10   4   6       78.06       87.75      2.89 o 
  -9   4   6       76.34       76.50      1.66 o 
  -8   4   6       18.14       20.69      1.02 o 
  -7   4   6       34.09       37.65      1.18 o 
  -6   4   6      155.24      141.06      2.11 o 
  -5   4   6      209.09      196.18      3.01 o 
  -4   4   6      213.45      206.86      2.74 o 
  -3   4   6       45.87       47.15      1.17 o 
  -2   4   6       50.41       50.32      1.12 o 
  -1   4   6      186.80      198.32      3.59 o 
   0   4   6      360.41      354.41      7.52 o 
   1   4   6      111.88      117.15      1.68 o 
   2   4   6        4.97        3.68      0.54 o 
   3   4   6      161.00      153.33      4.27 o 
   4   4   6       62.47       57.51      1.07 o 
   5   4   6        6.08       11.39      0.86 o 
   6   4   6       20.48       21.12      1.32 o 
   7   4   6       92.20       85.82      1.81 o 
   8   4   6       31.11       33.81      1.31 o 
   9   4   6       18.80       19.04      1.20 o 
  10   4   6        2.12        3.25      1.04 o 
  -9   5   6       38.25       43.35      1.59 o 
  -8   5   6       23.71       26.23      1.32 o 
  -7   5   6        7.51        7.15      0.90 o 
  -6   5   6       11.04       10.13      0.90 o 
  -5   5   6        4.82        4.01      0.77 o 
  -4   5   6       15.42       14.84      0.82 o 
  -3   5   6       68.73       68.35      1.74 o 
  -2   5   6       73.62       65.64      1.65 o 
  -1   5   6        6.39        6.16      0.71 o 
   0   5   6       39.81       37.04      1.07 o 
   1   5   6       15.86       15.27      0.87 o 
   2   5   6      135.16      123.05      1.85 o 
   3   5   6       54.71       48.14      1.29 o 
   4   5   6       39.27       32.34      1.06 o 
   5   5   6       40.89       37.42      1.75 o 
   6   5   6       39.11       40.70      1.57 o 
   7   5   6        0.47        0.77      1.14 o 
   8   5   6        3.61        2.07      1.11 o 
  -7   6   6      123.89      138.80      2.50 o 
  -6   6   6       19.45       21.64      1.25 o 
  -5   6   6        5.73        4.86      1.07 o 
  -4   6   6       13.47       13.28      1.31 o 
  -3   6   6       14.76       16.83      1.19 o 
  -2   6   6        6.39        8.82      1.01 o 
  -1   6   6        1.72        0.34      0.98 o 
   0   6   6        6.39        8.25      0.91 o 
   1   6   6       32.20       31.87      1.13 o 
   2   6   6        1.47        1.56      0.83 o 
   3   6   6        6.45        5.73      0.89 o 
   4   6   6       15.91       17.08      1.03 o 
   5   6   6       15.53       18.16      1.07 o 
   6   6   6       42.28       41.83      1.70 o 
  -2   7   6       39.54       42.86      1.57 o 
  -1   7   6       31.71       36.60      1.46 o 
   0   7   6        1.39        0.70      1.06 o 
   1   7   6       13.01       15.79      1.20 o 
   2   7   6        3.87        2.17      1.17 o 
 -12   0   7       14.78       14.30      1.15 o 
 -11   0   7       18.14       16.92      1.19 o 
 -10   0   7       71.89       69.34      2.19 o 
  -9   0   7      210.46      208.54      3.68 o 
  -8   0   7       78.29       76.99      1.42 o 
  -7   0   7       93.28       89.07      1.23 o 
  -6   0   7      211.23      229.91      2.22 o 
  -5   0   7      425.38      459.72      3.89 o 
  -4   0   7      317.71      331.43      2.67 o 
  -3   0   7      986.63     1002.67      7.33 o 
  -2   0   7       16.41       18.45      0.47 o 
  -1   0   7      528.84      541.40      3.77 o 
   0   0   7      125.74      126.98      1.24 o 
   1   0   7      109.66      100.28      1.18 o 
   2   0   7        1.76        2.54      0.38 o 
   3   0   7       20.04       23.08      0.70 o 
   4   0   7       29.42       33.32      0.82 o 
   5   0   7       77.94       85.80      1.34 o 
   6   0   7        4.63        6.20      0.66 o 
   7   0   7      768.83      751.36      7.77 o 
   8   0   7      759.66      776.16      9.29 o 
   9   0   7       22.77       21.78      1.60 o 
  10   0   7       32.06       31.21      1.66 o 
  11   0   7       28.75       26.12      1.32 o 
  12   0   7       17.02       20.53      2.82 o 
 -12   1   7        0.10       -0.66      0.66 o 
 -11   1   7        3.17        1.91      0.62 o 
 -10   1   7      232.61      237.61      2.74 o 
  -9   1   7      124.36      119.94      1.61 o 
  -8   1   7       24.51       25.09      0.68 o 
  -7   1   7        2.58        4.04      0.40 o 
  -6   1   7      265.39      263.45      2.76 o 
  -5   1   7      441.06      445.11      2.85 o 
  -4   1   7      352.99      347.02      2.07 o 
  -3   1   7      410.15      468.72      2.54 o 
  -2   1   7     1201.54     1237.95      8.00 o 
  -1   1   7      321.77      312.55      2.41 o 
   0   1   7      419.09      431.58      2.63 o 
   1   1   7      213.98      212.02      1.49 o 
   2   1   7      204.24      243.77      2.18 o 
   3   1   7     2413.95     2510.69     15.88 o 
   4   1   7      589.96      600.82      4.35 o 
   5   1   7      227.85      237.06      1.91 o 
   6   1   7      411.80      407.53      3.23 o 
   7   1   7      182.31      172.32      1.78 o 
   8   1   7      186.01      173.60      1.87 o 
   9   1   7       64.21       66.02      1.15 o 
  10   1   7       12.98       13.58      0.80 o 
  11   1   7       32.26       35.49      1.70 o 
  12   1   7       28.56       37.48      1.58 o 
 -12   2   7        0.32        0.17      0.68 o 
 -11   2   7        1.52        1.08      0.65 o 
 -10   2   7        4.11        4.35      0.62 o 
  -9   2   7       61.67       59.85      1.10 o 
  -8   2   7       30.21       29.46      1.03 o 
  -7   2   7      258.97      250.11      2.08 o 
  -6   2   7      390.48      374.56      2.46 o 
  -5   2   7       68.74       70.97      0.93 o 
  -4   2   7        4.59        5.14      0.41 o 
  -3   2   7        3.92        2.72      0.57 o 
  -2   2   7      635.21      694.58      4.80 o 
  -1   2   7      402.25      429.33      3.21 o 
   0   2   7       49.24       53.17      0.79 o 
   1   2   7      523.91      551.75      4.49 o 
   2   2   7      158.27      160.76      2.17 o 
   3   2   7        6.41        8.96      0.43 o 
   4   2   7      143.98      143.02      1.51 o 
   5   2   7      287.54      293.42      2.86 o 
   6   2   7      379.99      365.19      6.03 o 
   7   2   7       73.97       73.44      1.85 o 
   8   2   7        2.62        3.00      0.66 o 
   9   2   7        1.24        0.77      0.66 o 
  10   2   7        2.96        2.02      0.67 o 
  11   2   7        0.65       -0.60      0.73 o 
 -11   3   7        6.54        6.54      0.74 o 
 -10   3   7        2.89        2.72      0.63 o 
  -9   3   7        9.92        9.28      0.76 o 
  -8   3   7      109.28      111.01      1.64 o 
  -7   3   7        3.09        3.08      0.66 o 
  -6   3   7      564.13      532.15      4.89 o 
  -5   3   7      317.81      311.85      2.36 o 
  -4   3   7       73.12       75.74      1.08 o 
  -3   3   7       35.44       39.34      0.82 o 
  -2   3   7       10.24       12.69      0.53 o 
  -1   3   7       99.04      110.01      1.27 o 
   0   3   7        2.88        1.70      0.46 o 
   1   3   7       29.20       31.42      0.64 o 
   2   3   7       72.99       68.51      0.77 o 
   3   3   7       45.63       43.33      1.27 o 
   4   3   7      244.39      241.31      4.23 o 
   5   3   7      208.85      207.87      4.67 o 
   6   3   7       89.89       82.73      1.50 o 
   7   3   7      349.23      330.89      5.33 o 
   8   3   7       31.95       32.06      1.12 o 
   9   3   7       13.49       11.73      0.97 o 
  10   3   7       24.80       27.19      1.10 o 
 -10   4   7       12.70       15.84      1.32 o 
  -9   4   7       26.28       27.08      1.17 o 
  -8   4   7        4.16        4.22      0.84 o 
  -7   4   7       30.63       31.61      1.12 o 
  -6   4   7       77.28       76.92      1.68 o 
  -5   4   7      242.20      238.22      3.33 o 
  -4   4   7      138.59      132.90      2.11 o 
  -3   4   7      132.88      134.39      1.64 o 
  -2   4   7       41.57       39.26      1.01 o 
  -1   4   7        1.49        2.83      0.63 o 
   0   4   7       99.65       97.09      1.81 o 
   1   4   7        7.00        5.00      0.55 o 
   2   4   7       50.86       46.52      0.98 o 
   3   4   7       25.96       24.52      0.72 o 
   4   4   7      149.80      145.06      5.76 o 
   5   4   7      296.87      263.13      9.55 o 
   6   4   7       46.47       41.42      1.56 o 
   7   4   7        0.86        0.41      0.82 o 
   8   4   7        9.72        9.12      1.14 o 
   9   4   7       26.86       29.15      1.53 o 
  -9   5   7       46.80       48.09      1.68 o 
  -8   5   7       20.82       21.19      1.31 o 
  -7   5   7       14.82       14.64      1.00 o 
  -6   5   7        1.44        1.65      0.71 o 
  -5   5   7       22.32       23.21      1.00 o 
  -4   5   7       16.00       16.53      1.22 o 
  -3   5   7       19.23       19.67      1.12 o 
  -2   5   7       10.51        7.25      0.87 o 
  -1   5   7       29.41       29.84      1.19 o 
   0   5   7       15.03       17.27      1.07 o 
   1   5   7        5.29        4.91      0.77 o 
   2   5   7        6.67        5.08      0.77 o 
   3   5   7      129.37      122.76      4.29 o 
   4   5   7       17.86       15.62      0.75 o 
   5   5   7      116.24      109.17      3.11 o 
   6   5   7       68.85       63.07      1.91 o 
   7   5   7        9.83        9.05      1.20 o 
   8   5   7       12.97       16.48      1.56 o 
  -7   6   7        8.85       10.65      1.15 o 
  -6   6   7        8.37        8.89      1.20 o 
  -5   6   7        5.59        3.16      1.42 o 
  -4   6   7       22.23       25.67      2.32 o 
  -3   6   7       18.46       16.36      1.62 o 
  -2   6   7       49.98       49.57      1.39 o 
  -1   6   7       11.79       13.78      0.94 o 
   0   6   7        0.70        0.05      0.81 o 
   1   6   7       16.30       14.49      0.99 o 
   2   6   7       13.04       16.48      0.99 o 
   3   6   7        4.63        2.16      0.87 o 
   4   6   7        7.21        6.95      0.92 o 
   5   6   7       17.79       19.41      1.53 o 
   6   6   7        1.41        2.52      0.95 o 
  -2   7   7       10.78       11.83      2.04 o 
  -1   7   7        1.24        0.92      1.08 o 
   0   7   7        1.06        0.93      1.06 o 
   1   7   7        4.71        5.10      0.98 o 
 -12   0   8        9.67        8.85      1.11 o 
 -11   0   8       18.89       18.04      1.12 o 
 -10   0   8      151.80      160.42      3.05 o 
  -9   0   8       10.33        8.23      0.80 o 
  -8   0   8        0.23        0.25      0.57 o 
  -7   0   8        0.08       -0.51      0.51 o 
  -6   0   8       53.81       58.51      1.10 o 
  -5   0   8       60.07       61.88      1.00 o 
  -4   0   8     1209.81     1327.21      9.66 o 
  -3   0   8     1223.12     1297.04     10.13 o 
  -2   0   8     1026.82     1084.98      7.89 o 
  -1   0   8       92.45       83.84      0.91 o 
   0   0   8      889.57      818.48      6.46 o 
   1   0   8      277.74      291.41      2.77 o 
   2   0   8     5740.89     6085.17     51.15 o 
   3   0   8      216.09      281.08      2.81 o 
   4   0   8       23.88       27.63      0.79 o 
   5   0   8       44.76       39.52      0.97 o 
   6   0   8      127.33      131.23      1.81 o 
   7   0   8       49.67       51.75      1.27 o 
   8   0   8      108.22      114.43      1.90 o 
   9   0   8        0.07        0.39      0.73 o 
  10   0   8        0.83        0.65      0.80 o 
  11   0   8       15.80       16.85      1.13 o 
 -12   1   8        6.90        5.92      0.74 o 
 -11   1   8       23.65       22.43      0.88 o 
 -10   1   8        9.74        8.58      0.68 o 
  -9   1   8       95.12       90.39      1.23 o 
  -8   1   8      553.36      540.48      4.21 o 
  -7   1   8      203.44      191.21      1.82 o 
  -6   1   8      162.98      176.01      1.39 o 
  -5   1   8      195.57      211.31      1.56 o 
  -4   1   8      214.37      213.63      1.39 o 
  -3   1   8       79.40       92.84      0.67 o 
  -2   1   8      320.85      344.11      2.49 o 
  -1   1   8      930.05      950.14      6.22 o 
   0   1   8       71.34       69.82      0.61 o 
   1   1   8      120.29      121.07      0.95 o 
   2   1   8       73.48       72.60      0.92 o 
   3   1   8      506.70      569.13      6.03 o 
   4   1   8      225.77      228.01      1.92 o 
   5   1   8       70.00       69.36      1.14 o 
   6   1   8      971.88      949.06      8.39 o 
   7   1   8       95.41      102.47      1.28 o 
   8   1   8       85.41       81.17      1.28 o 
   9   1   8       35.74       39.96      0.98 o 
  10   1   8       11.22       12.01      0.87 o 
  11   1   8        0.72       -0.26      0.79 o 
 -12   2   8        0.34       -0.48      0.66 o 
 -11   2   8       16.04       15.98      1.15 o 
 -10   2   8       18.82       19.46      0.76 o 
  -9   2   8       35.23       35.07      0.89 o 
  -8   2   8        0.47        0.50      0.45 o 
  -7   2   8      220.80      213.59      1.85 o 
  -6   2   8       85.38       75.05      0.91 o 
  -5   2   8      221.00      239.56      2.00 o 
  -4   2   8      576.03      607.15      4.68 o 
  -3   2   8      762.32      740.92      5.07 o 
  -2   2   8      712.40      791.44      5.36 o 
  -1   2   8      107.06       99.79      1.26 o 
   0   2   8      188.08      214.00      2.86 o 
   1   2   8        7.30        5.50      0.41 o 
   2   2   8       85.52       98.49      1.79 o 
   3   2   8       83.90       78.69      1.47 o 
   4   2   8      470.65      491.43      8.53 o 
   5   2   8      398.86      410.71      7.48 o 
   6   2   8       44.91       42.57      1.23 o 
   7   2   8      214.53      216.19      3.51 o 
   8   2   8      105.61      104.83      2.52 o 
   9   2   8        3.44        3.35      0.73 o 
  10   2   8       36.49       41.53      1.27 o 
  11   2   8       26.11       28.14      1.08 o 
 -11   3   8       88.86       97.96      1.82 o 
 -10   3   8       18.52       21.75      0.92 o 
  -9   3   8        1.08        1.37      0.71 o 
  -8   3   8       11.37       10.31      0.78 o 
  -7   3   8      230.40      230.15      2.90 o 
  -6   3   8      249.36      250.21      2.32 o 
  -5   3   8      228.65      236.92      2.30 o 
  -4   3   8      304.40      311.26      2.75 o 
  -3   3   8       34.11       34.37      0.78 o 
  -2   3   8      170.31      184.64      1.69 o 
  -1   3   8       15.86       14.18      0.57 o 
   0   3   8      155.86      152.21      1.57 o 
   1   3   8       39.98       40.38      0.84 o 
   2   3   8        6.36        6.66      0.44 o 
   3   3   8      136.93      137.73      1.68 o 
   4   3   8       46.79       46.86      1.01 o 
   5   3   8       47.86       41.86      1.39 o 
   6   3   8      127.02      121.24      1.84 o 
   7   3   8       25.98       23.75      1.03 o 
   8   3   8       16.21       19.79      0.93 o 
   9   3   8        7.93        9.46      0.96 o 
  10   3   8       31.62       39.29      1.58 o 
 -10   4   8       31.14       32.06      1.65 o 
  -9   4   8       37.62       36.13      1.27 o 
  -8   4   8      175.26      173.64      2.37 o 
  -7   4   8       39.42       42.27      1.18 o 
  -6   4   8       14.67       14.28      0.81 o 
  -5   4   8        8.09        8.46      0.74 o 
  -4   4   8        5.80        4.50      0.67 o 
  -3   4   8      126.63      122.12      1.61 o 
  -2   4   8       65.68       64.26      1.14 o 
  -1   4   8      130.87      130.51      1.68 o 
   0   4   8       37.45       36.56      1.02 o 
   1   4   8       11.40       11.20      0.60 o 
   2   4   8       21.15       21.29      0.96 o 
   3   4   8       85.70       84.32      2.63 o 
   4   4   8       30.85       30.25      1.66 o 
   5   4   8        4.52        7.50      1.14 o 
   6   4   8        7.43        7.49      0.97 o 
   7   4   8        2.49        2.91      1.01 o 
   8   4   8        7.40        8.24      1.19 o 
   9   4   8       10.10       13.67      1.35 o 
  -9   5   8        5.36        6.16      1.04 o 
  -8   5   8       47.64       47.38      1.56 o 
  -7   5   8        4.81        4.30      0.80 o 
  -6   5   8        5.80        5.12      0.91 o 
  -5   5   8       47.15       45.36      1.39 o 
  -4   5   8       17.38       15.76      1.00 o 
  -3   5   8       16.49       17.37      1.02 o 
  -2   5   8       55.61       51.31      1.59 o 
  -1   5   8       76.14       74.13      2.14 o 
   0   5   8       56.87       50.57      1.44 o 
   1   5   8        6.99        7.36      0.79 o 
   2   5   8        4.43        2.83      0.74 o 
   3   5   8        6.30        7.22      0.79 o 
   4   5   8       20.02       18.59      1.04 o 
   5   5   8        4.87        4.68      0.88 o 
   6   5   8       10.92       11.16      1.23 o 
   7   5   8       23.53       29.58      1.55 o 
   8   5   8        1.68       -0.40      1.17 o 
  -6   6   8       12.55       12.45      1.66 o 
  -5   6   8        0.71       -0.26      1.38 o 
  -4   6   8       60.46       68.67      2.54 o 
  -3   6   8        6.99        9.39      1.48 o 
  -2   6   8       26.34       27.37      1.97 o 
  -1   6   8       16.36       16.97      1.93 o 
   0   6   8        0.15        0.00      0.82 o 
   1   6   8       32.18       35.06      1.20 o 
   2   6   8       15.79       15.22      1.01 o 
   3   6   8        1.93        2.65      1.08 o 
   4   6   8       18.42       22.36      2.52 o 
   5   6   8        7.13        6.47      1.26 o 
 -12   0   9       19.20       18.40      1.22 o 
 -11   0   9       60.80       61.56      1.72 o 
 -10   0   9      189.26      185.64      3.46 o 
  -9   0   9        3.49        1.91      0.75 o 
  -8   0   9       75.78       71.69      1.52 o 
  -7   0   9        0.09       -0.21      0.78 o 
  -6   0   9       60.89       60.61      1.89 o 
  -5   0   9       39.83       45.23      0.88 o 
  -4   0   9      947.80     1037.16      7.65 o 
  -3   0   9     1162.81     1292.86     13.36 o 
  -2   0   9       18.69       21.06      0.69 o 
  -1   0   9      175.52      178.14      1.57 o 
   0   0   9       34.16       37.29      0.70 o 
   1   0   9     1945.04     2012.12     15.53 o 
   2   0   9      611.85      665.76      5.95 o 
   3   0   9      432.92      448.38      4.22 o 
   4   0   9      367.69      394.85      3.84 o 
   5   0   9       51.92       49.48      1.08 o 
   6   0   9        6.81        6.62      0.65 o 
   7   0   9      282.67      269.64      3.11 o 
   8   0   9        4.60        4.61      0.88 o 
   9   0   9       30.21       31.88      1.19 o 
  10   0   9        2.22        2.47      0.87 o 
  11   0   9        2.91        2.63      0.95 o 
 -12   1   9        3.28        3.70      0.75 o 
 -11   1   9       19.19       18.49      1.01 o 
 -10   1   9        0.69       -0.21      0.52 o 
  -9   1   9      167.68      164.00      1.87 o 
  -8   1   9       60.66       57.44      0.96 o 
  -7   1   9       13.06       13.39      0.51 o 
  -6   1   9       74.18       75.83      0.85 o 
  -5   1   9      106.53      110.75      0.97 o 
  -4   1   9     1092.13     1162.74      6.54 o 
  -3   1   9      353.23      390.47      2.17 o 
  -2   1   9      442.33      434.20      3.07 o 
  -1   1   9      279.88      278.14      2.14 o 
   0   1   9      123.83      139.52      0.94 o 
   1   1   9      181.49      198.48      1.41 o 
   2   1   9      961.05      986.51      8.27 o 
   3   1   9      272.05      280.06      2.52 o 
   4   1   9        1.77        0.78      0.32 o 
   5   1   9      204.21      208.11      1.87 o 
   6   1   9      540.29      537.56      4.51 o 
   7   1   9      272.15      267.32      2.87 o 
   8   1   9       67.21       65.96      1.12 o 
   9   1   9       13.67       12.62      0.71 o 
  10   1   9       37.25       37.74      1.02 o 
  11   1   9        4.77        2.79      0.81 o 
 -12   2   9        1.50        2.08      0.70 o 
 -11   2   9       29.99       29.82      1.05 o 
 -10   2   9       29.18       27.83      0.83 o 
  -9   2   9       23.10       22.88      0.74 o 
  -8   2   9      552.46      537.29      4.44 o 
  -7   2   9      830.66      821.45      5.34 o 
  -6   2   9       55.19       50.14      0.94 o 
  -5   2   9       17.83       20.30      0.56 o 
  -4   2   9      117.53      126.19      1.34 o 
  -3   2   9      110.62      101.39      1.15 o 
  -2   2   9       79.33       87.62      1.14 o 
  -1   2   9       27.94       26.05      0.71 o 
   0   2   9      250.08      248.77      2.30 o 
   1   2   9       96.43      115.73      1.88 o 
   2   2   9      561.94      542.98      5.78 o 
   3   2   9      222.61      238.53      4.02 o 
   4   2   9      101.39       99.87      1.45 o 
   5   2   9     1004.93      972.24     17.58 o 
   6   2   9      256.82      253.63      4.78 o 
   7   2   9       38.45       36.37      0.94 o 
   8   2   9       66.42       61.83      1.55 o 
   9   2   9       15.61       16.84      0.91 o 
  10   2   9        5.39        6.41      0.87 o 
  11   2   9       35.38       42.41      1.65 o 
 -11   3   9        1.34        1.68      0.90 o 
 -10   3   9       12.74       12.96      1.02 o 
  -9   3   9       43.82       40.05      1.18 o 
  -8   3   9      110.05      108.28      1.64 o 
  -7   3   9       52.73       51.82      1.18 o 
  -6   3   9      486.47      462.71      5.30 o 
  -5   3   9      448.82      439.11      3.64 o 
  -4   3   9      111.38      112.33      1.76 o 
  -3   3   9       31.77       30.58      0.82 o 
  -2   3   9        5.38        3.15      0.48 o 
  -1   3   9      123.59      124.90      1.40 o 
   0   3   9        5.32        5.47      0.50 o 
   1   3   9        9.37       13.46      0.86 o 
   2   3   9       41.49       42.52      0.87 o 
   3   3   9       11.22       10.21      0.55 o 
   4   3   9      281.19      264.81      4.22 o 
   5   3   9       31.93       28.23      0.88 o 
   6   3   9       64.88       63.61      1.45 o 
   7   3   9       27.58       26.74      1.06 o 
   8   3   9       71.36       66.65      2.02 o 
   9   3   9       13.53       16.17      1.07 o 
  10   3   9        3.15        5.09      0.88 o 
 -10   4   9        7.92        5.50      1.44 o 
  -9   4   9        9.64       10.47      0.98 o 
  -8   4   9        2.12        2.21      0.76 o 
  -7   4   9       45.35       41.16      1.17 o 
  -6   4   9      182.56      185.38      2.00 o 
  -5   4   9      201.11      182.50      2.15 o 
  -4   4   9       26.17       24.74      0.90 o 
  -3   4   9        7.47        8.83      0.75 o 
  -2   4   9        9.58       10.35      0.67 o 
  -1   4   9       91.59       86.09      1.38 o 
   0   4   9       36.32       35.49      1.37 o 
   1   4   9       59.17       59.71      1.41 o 
   2   4   9       38.29       34.72      1.28 o 
   3   4   9      159.11      145.57      3.85 o 
   4   4   9      220.06      217.46      3.39 o 
   5   4   9       81.29       75.07      2.48 o 
   6   4   9       20.90       20.49      1.02 o 
   7   4   9       39.50       37.78      1.57 o 
   8   4   9       41.65       47.43      2.42 o 
   9   4   9       27.07       33.06      1.68 o 
  -9   5   9       22.66       20.50      3.56 o 
  -8   5   9        7.18        5.81      0.96 o 
  -7   5   9       14.88       11.77      0.91 o 
  -6   5   9       14.84       12.87      1.03 o 
  -5   5   9       33.15       32.00      1.22 o 
  -4   5   9       25.28       23.24      1.14 o 
  -3   5   9        2.08        0.62      0.85 o 
  -2   5   9       38.96       38.48      1.28 o 
  -1   5   9       58.01       52.75      1.39 o 
   0   5   9        4.38        2.54      0.82 o 
   1   5   9        5.23        5.36      0.73 o 
   2   5   9       19.22       17.72      1.01 o 
   3   5   9       52.23       49.66      1.82 o 
   4   5   9       27.14       27.31      1.18 o 
   5   5   9       50.20       45.17      1.33 o 
   6   5   9       46.94       46.84      1.84 o 
   7   5   9        2.68        2.36      0.99 o 
  -6   6   9       16.19       17.01      1.73 o 
  -5   6   9        0.39       -1.05      1.37 o 
  -4   6   9        3.64        1.40      1.47 o 
  -3   6   9       31.88       31.12      1.64 o 
  -2   6   9        1.12       -0.96      1.18 o 
  -1   6   9        6.38        3.50      1.31 o 
   0   6   9       17.20       17.72      1.02 o 
   1   6   9       45.16       39.98      1.27 o 
   2   6   9       10.12        9.45      0.96 o 
   3   6   9       29.80       29.76      1.18 o 
   4   6   9       11.06       10.50      1.09 o 
   5   6   9        8.21        8.74      1.36 o 
 -12   0  10       13.22       13.48      1.18 o 
 -11   0  10        2.31        2.77      0.88 o 
 -10   0  10       73.39       76.87      1.77 o 
  -9   0  10       31.52       30.48      1.19 o 
  -8   0  10       95.09       89.92      1.68 o 
  -7   0  10        1.57        2.18      0.53 o 
  -6   0  10       22.92       21.76      0.91 o 
  -5   0  10       24.30       28.49      0.76 o 
  -4   0  10      519.30      528.47      4.25 o 
  -3   0  10       27.14       20.05      0.62 o 
  -2   0  10       55.35       66.25      0.86 o 
  -1   0  10       13.88       12.79      0.42 o 
   0   0  10      128.47      124.16      1.37 o 
   1   0  10       91.09       91.41      1.10 o 
   2   0  10      169.20      202.82      2.16 o 
   3   0  10       51.81       59.43      1.06 o 
   4   0  10        0.19        0.78      0.48 o 
   5   0  10        0.28       -0.35      0.51 o 
   6   0  10       20.45       18.48      0.83 o 
   7   0  10        0.72        1.15      0.69 o 
   8   0  10        6.02        7.99      0.82 o 
   9   0  10       18.38       19.76      1.06 o 
  10   0  10        8.82       11.27      1.03 o 
  11   0  10        0.05       -0.32      0.92 o 
 -12   1  10        3.50        3.54      0.70 o 
 -11   1  10        5.65        5.35      0.65 o 
 -10   1  10       18.42       18.55      0.72 o 
  -9   1  10      196.62      195.00      2.18 o 
  -8   1  10      138.77      132.07      1.47 o 
  -7   1  10      128.79      126.33      1.50 o 
  -6   1  10        3.10        5.57      0.37 o 
  -5   1  10      380.48      379.52      2.41 o 
  -4   1  10      379.57      398.12      2.45 o 
  -3   1  10      318.86      363.30      2.05 o 
  -2   1  10      336.39      354.12      2.45 o 
  -1   1  10        5.07        6.65      0.54 o 
   0   1  10      374.34      382.58      2.20 o 
   1   1  10      558.23      587.75      4.18 o 
   2   1  10      279.15      289.53      3.14 o 
   3   1  10      121.01      122.01      1.37 o 
   4   1  10       23.69       22.45      0.53 o 
   5   1  10      124.78      118.94      1.20 o 
   6   1  10      282.86      289.52      3.19 o 
   7   1  10        6.18        7.17      0.62 o 
   8   1  10       26.47       25.71      0.77 o 
   9   1  10        4.26        4.78      0.68 o 
  10   1  10        3.17        2.02      0.66 o 
  11   1  10        3.28        4.66      0.85 o 
 -12   2  10       34.81       37.86      1.05 o 
 -11   2  10        5.05        4.90      0.67 o 
 -10   2  10        6.86        6.01      0.62 o 
  -9   2  10       22.15       21.93      0.72 o 
  -8   2  10      185.17      176.75      1.61 o 
  -7   2  10       89.12       84.63      1.23 o 
  -6   2  10      233.09      231.45      2.07 o 
  -5   2  10      176.02      180.01      1.57 o 
  -4   2  10      228.65      233.70      2.28 o 
  -3   2  10      257.43      239.71      2.02 o 
  -2   2  10      182.01      204.47      1.92 o 
  -1   2  10       52.10       50.45      0.99 o 
   0   2  10      175.28      180.65      1.87 o 
   1   2  10      342.21      337.63      4.26 o 
   2   2  10       48.39       46.17      0.79 o 
   3   2  10      305.80      312.86      4.72 o 
   4   2  10      147.45      136.75      2.36 o 
   5   2  10      351.63      348.77      5.28 o 
   6   2  10       19.21       17.20      0.68 o 
   7   2  10       19.58       19.59      0.77 o 
   8   2  10        9.84       11.77      0.70 o 
   9   2  10        0.59       -0.12      0.72 o 
  10   2  10        5.05        3.28      0.84 o 
  11   2  10       10.04        9.53      2.70 o 
 -11   3  10       10.44        9.66      1.01 o 
 -10   3  10       47.23       51.70      1.40 o 
  -9   3  10        3.68        4.40      0.74 o 
  -8   3  10       18.52       16.65      0.82 o 
  -7   3  10       67.00       65.70      1.35 o 
  -6   3  10      361.66      361.61      2.77 o 
  -5   3  10      249.52      250.24      2.26 o 
  -4   3  10       42.69       39.93      1.02 o 
  -3   3  10      122.60      117.88      1.51 o 
  -2   3  10       52.59       52.96      0.93 o 
  -1   3  10      126.64      127.97      1.62 o 
   0   3  10        0.59        1.03      0.56 o 
   1   3  10       57.14       60.70      1.25 o 
   2   3  10       23.85       23.97      0.69 o 
   3   3  10       34.06       34.18      1.18 o 
   4   3  10      289.39      268.70      3.18 o 
   5   3  10      248.99      230.72      6.05 o 
   6   3  10       14.36       14.45      0.81 o 
   7   3  10       48.34       47.70      1.34 o 
   8   3  10       60.17       56.90      1.40 o 
   9   3  10      213.02      222.39      2.98 o 
  10   3  10        1.07        2.02      0.84 o 
 -10   4  10       25.46       26.60      1.16 o 
  -9   4  10       50.55       53.64      1.66 o 
  -8   4  10       35.96       32.80      1.40 o 
  -7   4  10       16.36       15.78      1.16 o 
  -6   4  10        5.89        5.20      0.80 o 
  -5   4  10       55.62       56.73      1.28 o 
  -4   4  10       44.03       46.18      1.14 o 
  -3   4  10       15.54       11.87      0.80 o 
  -2   4  10       82.11       75.30      1.67 o 
  -1   4  10      163.42      156.23      1.90 o 
   0   4  10       39.66       43.64      1.08 o 
   1   4  10       45.72       49.35      1.41 o 
   2   4  10       11.36       11.71      0.75 o 
   3   4  10       17.24       17.56      0.96 o 
   4   4  10      204.20      198.07      3.26 o 
   5   4  10       70.86       69.52      1.82 o 
   6   4  10       13.43       12.35      0.94 o 
   7   4  10       24.54       26.97      1.19 o 
   8   4  10      130.70      135.49      2.61 o 
   9   4  10       52.76       56.52      1.84 o 
  -8   5  10       42.52       46.64      1.48 o 
  -7   5  10        1.07        0.78      0.93 o 
  -6   5  10       23.94       23.13      1.18 o 
  -5   5  10        7.45        7.84      0.94 o 
  -4   5  10        3.62        3.31      0.90 o 
  -3   5  10        3.55        1.48      0.88 o 
  -2   5  10       70.14       69.07      2.52 o 
  -1   5  10       14.40       14.17      1.01 o 
   0   5  10       74.02       66.83      1.42 o 
   1   5  10       70.57       67.45      1.59 o 
   2   5  10        7.23        7.49      0.85 o 
   3   5  10       22.53       19.19      1.07 o 
   4   5  10       87.03       82.77      2.24 o 
   5   5  10       57.37       58.44      3.72 o 
   6   5  10        3.30        2.17      1.03 o 
   7   5  10        0.85       -0.11      0.98 o 
  -6   6  10       26.35       27.71      2.06 o 
  -5   6  10       13.31       14.62      1.72 o 
  -4   6  10       31.51       34.73      2.01 o 
  -3   6  10       20.88       23.96      1.59 o 
  -2   6  10        3.96        4.22      1.28 o 
  -1   6  10       13.92       12.47      1.42 o 
   0   6  10        2.19        1.72      1.13 o 
   1   6  10       12.67       14.73      1.00 o 
   2   6  10       33.02       33.11      1.50 o 
   3   6  10       39.06       39.72      1.48 o 
   4   6  10        4.15        4.44      1.03 o 
   5   6  10        5.91        4.05      1.29 o 
 -12   0  11       45.67       51.98      2.03 o 
 -11   0  11        1.83        2.91      0.87 o 
 -10   0  11      221.41      213.59      3.74 o 
  -9   0  11       13.66       12.21      0.89 o 
  -8   0  11       45.83       38.91      1.24 o 
  -7   0  11       46.87       46.09      1.24 o 
  -6   0  11       19.95       30.20      0.91 o 
  -5   0  11      133.23      129.88      1.38 o 
  -4   0  11       17.45       19.66      0.68 o 
  -3   0  11        1.05        0.27      0.48 o 
  -2   0  11      202.26      186.39      2.20 o 
  -1   0  11       88.48       88.16      1.09 o 
   0   0  11     1342.96     1341.77     11.55 o 
   1   0  11      227.50      225.83      2.17 o 
   2   0  11      248.04      278.10      2.81 o 
   3   0  11       18.97       24.36      0.81 o 
   4   0  11      195.99      197.87      2.30 o 
   5   0  11      195.97      203.20      2.42 o 
   6   0  11      162.20      157.02      2.14 o 
   7   0  11      208.43      209.20      2.66 o 
   8   0  11        1.25        0.50      0.75 o 
   9   0  11       13.34       15.20      1.02 o 
  10   0  11        6.05        7.86      1.05 o 
  11   0  11        0.43       -0.65      1.03 o 
 -12   1  11       19.13       21.07      1.09 o 
 -11   1  11       58.07       56.20      2.13 o 
 -10   1  11       54.04       55.24      1.32 o 
  -9   1  11      153.70      146.16      2.13 o 
  -8   1  11       37.53       33.33      0.76 o 
  -7   1  11       19.76       19.04      0.55 o 
  -6   1  11       98.72       97.24      1.00 o 
  -5   1  11      347.36      373.18      2.28 o 
  -4   1  11       10.90       10.61      0.33 o 
  -3   1  11      497.65      526.44      2.87 o 
  -2   1  11       51.20       52.10      0.51 o 
  -1   1  11      158.99      170.52      1.43 o 
   0   1  11      226.39      229.73      1.51 o 
   1   1  11      118.32      133.42      1.18 o 
   2   1  11       37.43       38.10      0.67 o 
   3   1  11       14.65       18.92      0.51 o 
   4   1  11      168.89      163.69      1.42 o 
   5   1  11      299.04      291.87      2.91 o 
   6   1  11       85.19       85.43      1.25 o 
   7   1  11       11.29       12.63      0.63 o 
   8   1  11       21.39       20.56      0.76 o 
   9   1  11       26.42       26.04      0.88 o 
  10   1  11       12.39       16.06      0.84 o 
  11   1  11        7.11       10.31      0.94 o 
 -12   2  11        8.04        8.21      1.55 o 
 -11   2  11        2.26        3.30      0.64 o 
 -10   2  11        9.28        9.92      0.83 o 
  -9   2  11       19.72       20.32      0.69 o 
  -8   2  11       93.58       91.30      1.59 o 
  -7   2  11      142.64      136.77      1.59 o 
  -6   2  11      123.88      120.21      1.39 o 
  -5   2  11      412.66      425.62      3.22 o 
  -4   2  11      295.21      287.68      2.37 o 
  -3   2  11       53.96       51.09      0.89 o 
  -2   2  11       56.17       54.06      0.97 o 
  -1   2  11        2.76        1.31      0.49 o 
   0   2  11        4.19        5.47      0.70 o 
   1   2  11      223.10      240.16      2.54 o 
   2   2  11       35.13       32.84      0.61 o 
   3   2  11       97.97       98.27      1.50 o 
   4   2  11      282.06      268.56      5.28 o 
   5   2  11      535.63      530.95     10.79 o 
   6   2  11      174.60      173.70      3.38 o 
   7   2  11       92.82       87.19      1.49 o 
   8   2  11      103.20      108.58      1.72 o 
   9   2  11       18.99       18.84      0.98 o 
  10   2  11       23.99       26.73      1.54 o 
 -11   3  11       14.39       14.77      1.08 o 
 -10   3  11       47.51       50.23      1.41 o 
  -9   3  11       55.72       58.41      1.31 o 
  -8   3  11      216.71      215.17      2.27 o 
  -7   3  11        7.02        6.89      0.69 o 
  -6   3  11        5.47        5.32      0.57 o 
  -5   3  11       27.95       24.95      0.87 o 
  -4   3  11       46.82       48.83      1.12 o 
  -3   3  11       45.05       51.92      1.12 o 
  -2   3  11       13.26       15.41      0.98 o 
  -1   3  11       36.85       35.45      1.07 o 
   0   3  11      368.52      365.66      3.30 o 
   1   3  11       15.34       16.81      0.78 o 
   2   3  11      179.96      186.90      3.33 o 
   3   3  11      519.81      487.88      7.48 o 
   4   3  11      339.23      313.33      6.35 o 
   5   3  11       85.15       79.19      1.81 o 
   6   3  11       46.19       43.96      1.66 o 
   7   3  11        9.14       10.07      0.83 o 
   8   3  11        2.11        3.46      0.79 o 
   9   3  11       30.24       36.01      1.24 o 
  10   3  11        0.24       -0.74      1.56 o 
 -10   4  11       26.44       33.44      1.70 o 
  -9   4  11       25.38       28.41      1.15 o 
  -8   4  11       11.35        9.81      0.89 o 
  -7   4  11      285.64      275.62      3.18 o 
  -6   4  11       46.59       49.04      1.22 o 
  -5   4  11       16.04       16.34      0.87 o 
  -4   4  11       21.82       20.43      0.89 o 
  -3   4  11       36.80       36.74      1.08 o 
  -2   4  11       99.39       93.06      2.49 o 
  -1   4  11       74.96       65.22      1.36 o 
   0   4  11       77.82       66.21      1.64 o 
   1   4  11        6.49        3.30      0.61 o 
   2   4  11      158.10      158.06      3.53 o 
   3   4  11       52.05       48.29      2.53 o 
   4   4  11       89.70       86.88      2.15 o 
   5   4  11       12.97       12.85      0.88 o 
   6   4  11       13.79       15.26      0.97 o 
   7   4  11        0.16        0.57      0.87 o 
   8   4  11       37.42       42.30      1.89 o 
  -8   5  11       57.54       57.73      1.86 o 
  -7   5  11       33.61       36.80      1.39 o 
  -6   5  11        1.60        0.68      0.95 o 
  -5   5  11       13.12       14.32      1.01 o 
  -4   5  11       25.93       25.27      1.19 o 
  -3   5  11        8.41        9.21      1.50 o 
  -2   5  11        5.77        5.28      0.94 o 
  -1   5  11       18.85       16.47      1.28 o 
   0   5  11       53.78       49.30      1.28 o 
   1   5  11       30.87       31.23      1.12 o 
   2   5  11       13.88       14.51      0.95 o 
   3   5  11       62.00       60.32      1.85 o 
   4   5  11        9.75        8.61      1.25 o 
   5   5  11       13.38       12.11      1.29 o 
   6   5  11       11.04       10.33      1.31 o 
   7   5  11       17.62       19.52      1.25 o 
  -5   6  11       18.97       21.17      1.82 o 
  -4   6  11        4.84        4.32      1.36 o 
  -3   6  11       11.53       11.92      1.42 o 
  -2   6  11        3.01        2.32      1.27 o 
  -1   6  11        3.54        3.19      1.54 o 
   0   6  11       44.30       42.48      1.84 o 
   1   6  11       41.22       43.23      1.73 o 
   2   6  11        1.85        1.59      0.97 o 
   3   6  11       13.09       14.69      1.48 o 
   4   6  11        0.86        0.12      1.23 o 
 -12   0  12        0.01        0.24      0.92 o 
 -11   0  12       22.67       21.95      2.58 o 
 -10   0  12       11.10        7.38      0.91 o 
  -9   0  12       73.85       75.44      1.64 o 
  -8   0  12        7.78        6.66      0.75 o 
  -7   0  12      116.90      113.23      1.83 o 
  -6   0  12       14.92       15.24      0.66 o 
  -5   0  12      523.37      559.92      4.41 o 
  -4   0  12        4.44        8.45      0.57 o 
  -3   0  12        5.34        7.74      0.43 o 
  -2   0  12       15.25       10.32      0.47 o 
  -1   0  12       28.35       23.82      0.65 o 
   0   0  12      655.27      688.25      5.61 o 
   1   0  12       86.32      106.49      1.26 o 
   2   0  12        0.12       -0.36      0.43 o 
   3   0  12      106.06      117.55      1.60 o 
   4   0  12      110.13      115.53      1.75 o 
   5   0  12      347.75      347.44      3.67 o 
   6   0  12       21.55       18.51      0.86 o 
   7   0  12       44.52       42.27      1.26 o 
   8   0  12        6.03        5.77      0.83 o 
   9   0  12        6.64        7.83      1.14 o 
  10   0  12       18.47       19.35      1.56 o 
 -12   1  12       12.91       14.11      1.26 o 
 -11   1  12        9.91       10.33      0.72 o 
 -10   1  12       34.31       35.29      0.93 o 
  -9   1  12       99.40       94.10      1.26 o 
  -8   1  12      112.75      111.52      1.38 o 
  -7   1  12        2.17        2.95      0.38 o 
  -6   1  12       96.86       99.89      1.20 o 
  -5   1  12      176.58      184.82      1.37 o 
  -4   1  12       13.60       15.33      0.38 o 
  -3   1  12      115.75      121.29      1.13 o 
  -2   1  12      232.90      238.43      1.92 o 
  -1   1  12      445.49      459.15      2.85 o 
   0   1  12       40.30       42.97      0.54 o 
   1   1  12       65.86       66.98      0.72 o 
   2   1  12        0.94        1.03      0.35 o 
   3   1  12       53.65       56.43      0.83 o 
   4   1  12       17.81       15.50      0.54 o 
   5   1  12      314.07      308.17      2.80 o 
   6   1  12       52.81       43.77      0.92 o 
   7   1  12       39.59       37.69      0.97 o 
   8   1  12       27.52       27.75      0.86 o 
   9   1  12       47.21       50.27      1.15 o 
  10   1  12       23.83       30.20      1.01 o 
 -11   2  12       27.89       30.94      1.06 o 
 -10   2  12       53.71       54.78      1.04 o 
  -9   2  12       33.52       32.73      0.91 o 
  -8   2  12       37.83       36.41      1.01 o 
  -7   2  12        4.23        4.05      0.61 o 
  -6   2  12        6.93        6.44      0.58 o 
  -5   2  12       85.68       83.58      1.11 o 
  -4   2  12       60.32       65.60      1.04 o 
  -3   2  12      244.20      240.71      2.07 o 
  -2   2  12       81.48       77.33      1.19 o 
  -1   2  12      114.43      127.37      1.56 o 
   0   2  12       46.98       43.97      1.02 o 
   1   2  12       15.05       15.53      0.51 o 
   2   2  12       30.89       28.25      0.70 o 
   3   2  12      296.91      291.03      4.47 o 
   4   2  12      479.86      441.58      7.90 o 
   5   2  12      104.44       98.82      1.36 o 
   6   2  12       48.15       49.18      1.14 o 
   7   2  12       42.15       38.84      1.11 o 
   8   2  12       27.87       26.82      1.03 o 
   9   2  12        5.87        5.98      0.86 o 
  10   2  12        3.43        4.30      1.01 o 
 -11   3  12        2.62        3.32      0.97 o 
 -10   3  12        9.18        9.01      1.05 o 
  -9   3  12       25.54       24.86      0.97 o 
  -8   3  12       12.15       11.16      0.80 o 
  -7   3  12      101.32      101.39      1.52 o 
  -6   3  12       24.23       22.75      0.75 o 
  -5   3  12       10.74        9.15      0.73 o 
  -4   3  12      290.14      278.44      2.64 o 
  -3   3  12       48.07       54.25      1.16 o 
  -2   3  12      220.29      210.55      2.29 o 
  -1   3  12       81.75       86.50      1.80 o 
   0   3  12        9.45        8.50      0.88 o 
   1   3  12      197.15      195.45      3.72 o 
   2   3  12      127.56      125.05      2.94 o 
   3   3  12      100.21      102.98      3.51 o 
   4   3  12       70.91       71.27      2.42 o 
   5   3  12       24.03       24.59      0.91 o 
   6   3  12       31.18       32.04      1.28 o 
   7   3  12       23.80       23.73      1.10 o 
   8   3  12        6.61        8.55      0.90 o 
   9   3  12       12.09       13.12      1.16 o 
 -10   4  12        7.13        5.68      2.17 o 
  -9   4  12       15.15       17.27      1.03 o 
  -8   4  12       44.65       45.04      1.71 o 
  -7   4  12       31.76       32.67      1.10 o 
  -6   4  12       54.11       52.10      1.64 o 
  -5   4  12        0.17        0.24      0.69 o 
  -4   4  12       22.04       21.85      0.90 o 
  -3   4  12       18.62       19.34      0.94 o 
  -2   4  12       19.47       22.39      0.98 o 
  -1   4  12        5.70        5.28      0.74 o 
   0   4  12        8.39        7.14      0.82 o 
   1   4  12       27.71       25.22      1.03 o 
   2   4  12       56.67       56.58      2.15 o 
   3   4  12      153.21      147.88      4.34 o 
   4   4  12       10.82       14.16      1.02 o 
   5   4  12       11.30       11.32      0.90 o 
   6   4  12       10.60       10.02      0.95 o 
   7   4  12       24.85       28.29      1.26 o 
   8   4  12       89.53      100.97      3.10 o 
  -8   5  12        2.64        2.80      1.17 o 
  -7   5  12       22.35       28.60      1.30 o 
  -6   5  12       58.35       66.38      1.74 o 
  -5   5  12       15.56       19.96      1.18 o 
  -4   5  12        5.79        5.34      0.99 o 
  -3   5  12       41.23       40.49      1.37 o 
  -2   5  12       59.37       54.64      1.97 o 
  -1   5  12       56.89       53.94      1.58 o 
   0   5  12        2.64        4.10      1.23 o 
   1   5  12       14.81       15.65      1.19 o 
   2   5  12        9.67       10.55      0.89 o 
   3   5  12        3.85        3.97      1.06 o 
   4   5  12        7.37        8.13      1.30 o 
   5   5  12        5.24        5.05      1.25 o 
   6   5  12        3.64        3.21      0.90 o 
  -5   6  12        0.97        1.03      1.32 o 
  -4   6  12       35.75       37.26      1.86 o 
  -3   6  12       10.64       13.49      1.51 o 
  -2   6  12       11.09       13.35      1.68 o 
  -1   6  12        5.58        6.87      1.41 o 
   0   6  12       33.03       35.42      1.89 o 
   1   6  12        8.49        8.01      1.56 o 
   2   6  12        0.58       -0.15      1.16 o 
   3   6  12        0.79        0.22      0.98 o 
   4   6  12       14.64       16.20      1.53 o 
 -12   0  13       77.95       72.93      1.90 o 
 -11   0  13      105.35      106.77      3.70 o 
 -10   0  13       72.38       74.43      1.74 o 
  -9   0  13       10.47       10.56      0.86 o 
  -8   0  13        1.45        1.01      0.67 o 
  -7   0  13        0.44        1.55      0.61 o 
  -6   0  13       53.16       60.04      1.33 o 
  -5   0  13       27.71       29.52      0.71 o 
  -4   0  13        5.98        8.26      0.56 o 
  -3   0  13       27.15       28.09      0.68 o 
  -2   0  13      169.87      184.96      1.75 o 
  -1   0  13       75.66       76.37      1.07 o 
   0   0  13       41.48       38.13      0.82 o 
   1   0  13       49.64       51.16      1.01 o 
   2   0  13       65.12       71.64      1.10 o 
   3   0  13       76.52       74.82      1.29 o 
   4   0  13        2.48        0.93      0.56 o 
   5   0  13      123.51      116.13      1.78 o 
   6   0  13       17.61       18.06      1.02 o 
   7   0  13        1.68        2.21      0.80 o 
   8   0  13        5.95        4.83      0.95 o 
   9   0  13        1.57        3.82      1.01 o 
  10   0  13       14.77       14.79      1.30 o 
 -12   1  13       41.48       41.75      1.34 o 
 -11   1  13       58.06       55.61      1.41 o 
 -10   1  13       44.36       44.60      1.06 o 
  -9   1  13       45.17       46.22      0.96 o 
  -8   1  13       25.90       25.45      0.74 o 
  -7   1  13      192.46      197.98      1.85 o 
  -6   1  13        3.04        3.40      0.47 o 
  -5   1  13        5.48        3.85      0.33 o 
  -4   1  13       92.99       96.05      0.89 o 
  -3   1  13       62.58       60.75      0.71 o 
  -2   1  13       45.38       35.02      0.52 o 
  -1   1  13      417.69      451.17      2.82 o 
   0   1  13      328.55      318.38      2.07 o 
   1   1  13      135.92      140.17      1.25 o 
   2   1  13       28.54       30.84      0.57 o 
   3   1  13      173.70      173.14      2.20 o 
   4   1  13       22.55       21.02      0.61 o 
   5   1  13       90.13       81.39      1.36 o 
   6   1  13       96.70       91.04      1.63 o 
   7   1  13       56.77       54.39      1.08 o 
   8   1  13        0.06       -0.36      0.58 o 
   9   1  13        5.64        5.42      0.70 o 
  10   1  13        8.09        8.76      0.80 o 
 -11   2  13       14.03       14.13      0.96 o 
 -10   2  13       94.00      100.57      1.61 o 
  -9   2  13        7.44        5.87      0.95 o 
  -8   2  13       64.32       63.47      1.24 o 
  -7   2  13       52.20       52.93      1.07 o 
  -6   2  13       32.39       33.31      0.92 o 
  -5   2  13      222.36      223.40      2.01 o 
  -4   2  13      168.14      162.79      1.67 o 
  -3   2  13       16.84       17.69      0.81 o 
  -2   2  13      283.66      289.44      2.72 o 
  -1   2  13      147.65      137.10      1.79 o 
   0   2  13      132.68      131.43      1.62 o 
   1   2  13      378.06      366.73      3.96 o 
   2   2  13      145.78      136.79      1.40 o 
   3   2  13      279.67      267.91      4.36 o 
   4   2  13      167.08      158.28      2.08 o 
   5   2  13      115.70      111.95      1.81 o 
   6   2  13       40.16       38.84      1.51 o 
   7   2  13        2.15        3.15      0.67 o 
   8   2  13        5.06        5.43      0.86 o 
   9   2  13        0.45        0.57      0.89 o 
  10   2  13        7.59        7.12      1.06 o 
 -10   3  13        1.55        2.28      0.89 o 
  -9   3  13       21.36       22.10      0.96 o 
  -8   3  13        1.14        0.50      0.68 o 
  -7   3  13       21.33       19.83      0.86 o 
  -6   3  13        5.73        5.02      0.62 o 
  -5   3  13      202.83      202.81      3.02 o 
  -4   3  13      141.66      124.21      1.64 o 
  -3   3  13      130.97      116.34      1.67 o 
  -2   3  13      131.37      128.71      1.73 o 
  -1   3  13       70.66       68.63      1.58 o 
   0   3  13       37.61       39.71      1.05 o 
   1   3  13       52.79       45.20      1.14 o 
   2   3  13        1.54        3.53      0.68 o 
   3   3  13      705.00      672.99     12.57 o 
   4   3  13       32.89       32.11      0.99 o 
   5   3  13        5.08        5.64      0.73 o 
   6   3  13       13.17       13.72      0.94 o 
   7   3  13        8.48        9.18      0.84 o 
   8   3  13       15.19       16.21      1.07 o 
   9   3  13       16.70       16.21      1.07 o 
  -9   4  13       15.61       15.87      1.04 o 
  -8   4  13        6.60        6.65      0.87 o 
  -7   4  13       35.80       42.00      1.33 o 
  -6   4  13        3.42        4.43      0.81 o 
  -5   4  13        5.14        4.00      0.76 o 
  -4   4  13        9.67        9.54      0.87 o 
  -3   4  13       74.80       71.98      1.88 o 
  -2   4  13      155.87      137.27      1.93 o 
  -1   4  13       78.03       75.65      1.61 o 
   0   4  13       29.86       26.59      1.18 o 
   1   4  13       53.34       47.61      1.52 o 
   2   4  13       64.72       61.78      1.56 o 
   3   4  13      114.99      112.09      3.50 o 
   4   4  13       51.21       48.33      1.45 o 
   5   4  13        0.60        0.52      0.72 o 
   6   4  13       17.72       21.94      1.20 o 
   7   4  13        5.03        5.16      0.99 o 
   8   4  13        2.24        0.76      1.02 o 
  -8   5  13       52.69       53.81      4.52 o 
  -7   5  13        1.42        1.36      1.02 o 
  -6   5  13        1.88        0.66      0.94 o 
  -5   5  13       13.48       13.82      1.13 o 
  -4   5  13       30.25       30.26      1.29 o 
  -3   5  13       12.60       13.11      1.08 o 
  -2   5  13       30.05       30.61      1.30 o 
  -1   5  13       66.40       56.87      1.61 o 
   0   5  13       33.16       33.63      1.33 o 
   1   5  13       11.94       13.45      0.95 o 
   2   5  13        5.54        4.12      0.86 o 
   3   5  13        2.27        2.08      1.09 o 
   4   5  13        1.63        2.06      1.09 o 
   5   5  13       13.28       14.37      1.78 o 
   6   5  13       57.74       63.11      3.42 o 
  -4   6  13       17.72       20.45      1.51 o 
  -3   6  13       36.64       40.67      1.93 o 
  -2   6  13        0.31        0.80      1.27 o 
  -1   6  13        4.26        4.05      1.65 o 
   0   6  13       22.36       23.22      1.68 o 
   1   6  13       31.56       34.08      2.56 o 
   2   6  13        7.27        6.85      1.22 o 
   3   6  13        0.28        0.00      1.27 o 
 -12   0  14       10.69       15.72      4.67 o 
 -11   0  14      274.93      282.45      4.67 o 
 -10   0  14        3.97        3.32      0.93 o 
  -9   0  14        2.03        2.96      0.74 o 
  -8   0  14       17.63       17.12      1.04 o 
  -7   0  14       63.10       61.05      1.38 o 
  -6   0  14      199.07      198.74      2.61 o 
  -5   0  14      185.55      195.85      3.29 o 
  -4   0  14       21.28       23.89      0.90 o 
  -3   0  14      296.51      313.03      2.69 o 
  -2   0  14      209.65      202.24      2.04 o 
  -1   0  14        0.14       -0.40      0.40 o 
   0   0  14      140.91      154.34      1.69 o 
   1   0  14       20.03       24.98      0.95 o 
   2   0  14       14.79       12.55      0.55 o 
   3   0  14      355.65      354.12      3.63 o 
   4   0  14       21.50       18.38      1.18 o 
   5   0  14        3.24        4.79      1.24 o 
   6   0  14        3.61        2.75      0.80 o 
   7   0  14       12.02       11.63      1.02 o 
   8   0  14        3.96        5.93      1.00 o 
   9   0  14       11.91       11.96      1.19 o 
  10   0  14        0.02       -1.08      1.08 o 
 -11   1  14        8.05        9.51      0.70 o 
 -10   1  14       52.33       52.20      1.14 o 
  -9   1  14       10.06       10.03      0.60 o 
  -8   1  14       14.17       14.02      0.74 o 
  -7   1  14       32.23       33.47      0.69 o 
  -6   1  14       10.17       13.46      0.50 o 
  -5   1  14        4.84        4.43      0.33 o 
  -4   1  14       12.28       11.77      0.49 o 
  -3   1  14       39.24       37.62      0.50 o 
  -2   1  14       35.73       33.96      0.54 o 
  -1   1  14      171.76      171.32      1.28 o 
   0   1  14      107.46      105.79      0.99 o 
   1   1  14      132.52      138.73      1.20 o 
   2   1  14       10.69        9.76      0.41 o 
   3   1  14        9.92        9.56      0.50 o 
   4   1  14      116.55      113.62      1.51 o 
   5   1  14       49.56       44.96      1.00 o 
   6   1  14        5.68        3.23      0.58 o 
   7   1  14       10.46        9.05      0.66 o 
   8   1  14        4.14        4.20      0.69 o 
   9   1  14       21.99       22.70      0.98 o 
  10   1  14        7.82        7.24      0.90 o 
 -11   2  14       13.37       14.79      1.10 o 
 -10   2  14       26.34       25.60      1.19 o 
  -9   2  14       36.22       39.18      1.07 o 
  -8   2  14       27.13       26.65      1.00 o 
  -7   2  14       62.20       62.68      1.16 o 
  -6   2  14       23.20       24.89      0.76 o 
  -5   2  14      154.74      152.42      1.60 o 
  -4   2  14       87.33       90.02      1.12 o 
  -3   2  14      277.88      269.47      2.46 o 
  -2   2  14       31.43       32.82      1.27 o 
  -1   2  14       56.47       54.89      1.12 o 
   0   2  14       42.24       38.05      0.99 o 
   1   2  14      377.98      371.44      5.69 o 
   2   2  14       51.14       51.07      0.81 o 
   3   2  14       91.41       88.35      1.60 o 
   4   2  14       14.43       14.60      0.67 o 
   5   2  14       38.69       36.94      0.93 o 
   6   2  14       25.26       22.59      0.83 o 
   7   2  14        0.55        0.38      0.66 o 
   8   2  14       45.47       47.74      2.25 o 
   9   2  14        2.81        2.73      0.83 o 
 -10   3  14        7.25        7.20      1.43 o 
  -9   3  14        9.27        8.27      0.85 o 
  -8   3  14       47.74       48.36      1.27 o 
  -7   3  14       26.70       25.29      0.92 o 
  -6   3  14       24.06       24.72      0.94 o 
  -5   3  14      129.12      129.73      1.73 o 
  -4   3  14       32.45       26.51      0.92 o 
  -3   3  14       39.02       45.74      1.18 o 
  -2   3  14        9.96       11.01      0.78 o 
  -1   3  14       10.83       10.48      0.76 o 
   0   3  14       43.91       40.35      1.10 o 
   1   3  14       76.80       74.25      1.55 o 
   2   3  14      957.17      929.52     21.95 o 
   3   3  14       71.17       61.36      1.26 o 
   4   3  14       49.39       47.40      1.18 o 
   5   3  14       18.05       17.28      0.87 o 
   6   3  14        9.91       11.41      0.78 o 
   7   3  14       37.28       38.54      1.21 o 
   8   3  14        5.35        4.91      0.88 o 
   9   3  14        0.51       -0.29      0.89 o 
  -9   4  14        9.19       10.33      1.19 o 
  -8   4  14       34.05       35.54      1.19 o 
  -7   4  14        5.23        6.29      0.98 o 
  -6   4  14        9.85        8.82      0.87 o 
  -5   4  14       28.24       28.77      1.04 o 
  -4   4  14       15.27       16.80      0.95 o 
  -3   4  14      105.64      100.52      1.76 o 
  -2   4  14      108.23      101.28      1.71 o 
  -1   4  14       69.24       66.94      1.47 o 
   0   4  14       10.93       12.66      0.88 o 
   1   4  14       25.18       25.54      1.03 o 
   2   4  14      110.14      105.51      3.03 o 
   3   4  14       51.25       55.53      2.50 o 
   4   4  14        2.30        0.64      0.91 o 
   5   4  14        1.08        1.39      0.72 o 
   6   4  14        1.23        0.64      0.84 o 
   7   4  14       37.62       42.59      1.48 o 
  -7   5  14       27.36       31.44      1.38 o 
  -6   5  14       22.94       27.32      1.22 o 
  -5   5  14        2.28        1.24      1.33 o 
  -4   5  14        2.44        2.82      1.18 o 
  -3   5  14       22.98       24.70      1.59 o 
  -2   5  14       29.34       27.35      1.79 o 
  -1   5  14      129.24      128.92      2.69 o 
   0   5  14       44.60       40.94      1.46 o 
   1   5  14        2.38        0.35      0.97 o 
   2   5  14       31.45       35.82      2.07 o 
   3   5  14        0.51        0.46      1.37 o 
   4   5  14        5.27        6.07      1.18 o 
   5   5  14        9.02        9.83      1.38 o 
   6   5  14       34.29       41.01      3.85 o 
  -4   6  14       30.45       32.26      1.65 o 
  -3   6  14        9.34       11.07      1.41 o 
  -2   6  14        0.89        0.37      1.19 o 
  -1   6  14       23.54       23.49      2.39 o 
   0   6  14        2.06        1.48      1.33 o 
   1   6  14       11.09       15.94      2.54 o 
   2   6  14        0.04       -0.54      0.97 o 
 -11   0  15      113.31      120.41      5.44 o 
 -10   0  15        0.27       -0.52      0.80 o 
  -9   0  15       16.33       13.03      0.91 o 
  -8   0  15        7.66        6.03      1.18 o 
  -7   0  15       19.18       13.78      0.82 o 
  -6   0  15       34.71       35.82      1.09 o 
  -5   0  15      114.10      113.11      1.90 o 
  -4   0  15       13.62       12.48      0.58 o 
  -3   0  15       26.14       28.78      0.77 o 
  -2   0  15      140.15      139.03      1.60 o 
  -1   0  15       10.23       15.00      0.77 o 
   0   0  15        0.29       -0.18      0.44 o 
   1   0  15       17.19       17.10      0.72 o 
   2   0  15       56.03       54.03      1.17 o 
   3   0  15      112.24      113.51      1.92 o 
   4   0  15      153.69      140.97      2.26 o 
   5   0  15      106.22       95.37      1.91 o 
   6   0  15       23.87       21.30      1.22 o 
   7   0  15        6.88        5.98      0.95 o 
   8   0  15        1.26        2.09      0.99 o 
   9   0  15      110.65      128.61      3.43 o 
  10   0  15       77.59       86.46      2.34 o 
 -11   1  15        4.91        6.26      0.66 o 
 -10   1  15       20.52       19.88      0.92 o 
  -9   1  15       21.94       21.04      0.73 o 
  -8   1  15        1.08        0.69      0.45 o 
  -7   1  15       26.01       27.03      0.73 o 
  -6   1  15       58.17       54.57      0.80 o 
  -5   1  15        4.04        2.77      0.39 o 
  -4   1  15      112.84      109.45      0.96 o 
  -3   1  15       49.15       46.12      0.58 o 
  -2   1  15       88.22       84.50      0.75 o 
  -1   1  15      359.12      337.05      2.13 o 
   0   1  15      154.13      158.02      1.40 o 
   1   1  15        2.30        1.24      0.36 o 
   2   1  15       63.93       62.13      0.98 o 
   3   1  15       15.43       14.95      0.58 o 
   4   1  15       32.10       35.60      0.88 o 
   5   1  15       55.53       51.10      1.18 o 
   6   1  15       14.97       12.13      0.89 o 
   7   1  15        9.78       10.85      0.82 o 
   8   1  15        5.15        6.10      0.76 o 
   9   1  15        1.98        1.85      0.81 o 
 -11   2  15        4.37        4.65      1.00 o 
 -10   2  15       15.43       15.51      1.08 o 
  -9   2  15       24.41       22.53      1.44 o 
  -8   2  15       16.04       16.69      0.80 o 
  -7   2  15       14.96       17.78      0.76 o 
  -6   2  15       28.59       27.48      0.86 o 
  -5   2  15      103.20       92.08      1.34 o 
  -4   2  15      218.61      204.54      2.00 o 
  -3   2  15       32.96       35.36      0.72 o 
  -2   2  15      145.44      140.33      1.51 o 
  -1   2  15       48.31       49.14      0.96 o 
   0   2  15      154.36      149.53      2.26 o 
   1   2  15      454.93      436.74      5.70 o 
   2   2  15       41.15       38.09      0.73 o 
   3   2  15       56.84       49.69      0.87 o 
   4   2  15       46.15       45.11      1.00 o 
   5   2  15        2.81        2.61      0.61 o 
   6   2  15       15.25       13.75      0.76 o 
   7   2  15       31.88       33.06      1.18 o 
   8   2  15        7.50        6.62      0.84 o 
   9   2  15        9.20        7.64      0.91 o 
 -10   3  15       62.13       58.01      1.60 o 
  -9   3  15       12.06       12.89      0.96 o 
  -8   3  15        2.11        1.55      0.84 o 
  -7   3  15        2.03        1.44      0.71 o 
  -6   3  15      109.42      108.14      1.53 o 
  -5   3  15       14.46       18.34      1.13 o 
  -4   3  15       51.45       42.79      1.13 o 
  -3   3  15      413.49      390.16      4.64 o 
  -2   3  15        4.78        5.88      0.74 o 
  -1   3  15       20.46       21.54      0.92 o 
   0   3  15       27.15       24.86      1.02 o 
   1   3  15      337.67      314.70      6.49 o 
   2   3  15      112.78      105.55      2.16 o 
   3   3  15       47.33       47.76      1.59 o 
   4   3  15       67.34       60.23      1.05 o 
   5   3  15       19.77       20.81      0.84 o 
   6   3  15        6.66        5.45      0.71 o 
   7   3  15       61.97       75.13      2.19 o 
   8   3  15        2.86        2.41      0.90 o 
  -9   4  15        4.36        4.02      0.94 o 
  -8   4  15       20.78       26.94      1.31 o 
  -7   4  15        9.36        9.74      1.03 o 
  -6   4  15        4.89        3.21      0.83 o 
  -5   4  15        5.22        5.77      0.84 o 
  -4   4  15        1.69        2.03      1.06 o 
  -3   4  15       36.80       30.78      1.35 o 
  -2   4  15      113.51      109.33      2.66 o 
  -1   4  15       45.54       43.33      1.25 o 
   0   4  15      115.53      108.73      1.99 o 
   1   4  15       85.60       81.05      1.60 o 
   2   4  15       36.44       36.97      1.22 o 
   3   4  15       33.56       29.15      1.24 o 
   4   4  15        0.99        0.40      0.92 o 
   5   4  15        1.69        1.25      1.13 o 
   6   4  15       13.58       14.39      0.99 o 
   7   4  15        1.27        1.27      0.99 o 
  -7   5  15        6.91        8.46      1.15 o 
  -6   5  15       10.37       11.85      1.17 o 
  -5   5  15        0.63        0.56      1.00 o 
  -4   5  15       14.12       14.10      1.17 o 
  -3   5  15       13.18       12.77      1.15 o 
  -2   5  15        4.04        4.17      1.03 o 
  -1   5  15        3.38        2.74      1.02 o 
   0   5  15       33.18       32.07      1.38 o 
   1   5  15       12.21       14.67      1.19 o 
   2   5  15       32.73       33.80      1.41 o 
   3   5  15        0.68       -0.30      1.11 o 
   4   5  15        4.66        5.63      1.26 o 
   5   5  15        8.80        8.09      1.28 o 
  -3   6  15       16.36       14.46      1.45 o 
  -2   6  15        1.24        0.79      1.23 o 
  -1   6  15        1.89        1.35      1.25 o 
   0   6  15       24.64       28.65      2.64 o 
   1   6  15        4.48        5.76      1.50 o 
 -11   0  16        1.70        0.65      0.90 o 
 -10   0  16      110.89      112.45      2.15 o 
  -9   0  16        0.21       -0.70      0.70 o 
  -8   0  16        0.08       -0.67      0.67 o 
  -7   0  16       12.41       12.69      0.83 o 
  -6   0  16        0.19        1.34      0.64 o 
  -5   0  16        4.70        2.36      0.61 o 
  -4   0  16        7.59        5.79      0.66 o 
  -3   0  16       20.86       19.91      0.82 o 
  -2   0  16      857.76      834.78      6.84 o 
  -1   0  16      101.25       96.71      1.78 o 
   0   0  16       45.07       39.70      0.93 o 
   1   0  16       99.66       91.56      1.74 o 
   2   0  16      114.34      101.58      1.61 o 
   3   0  16        7.27        7.41      0.71 o 
   4   0  16      167.73      128.87      2.21 o 
   5   0  16        1.65       -0.27      0.72 o 
   6   0  16        2.31        2.56      0.85 o 
   7   0  16        0.84        0.96      0.90 o 
   8   0  16        0.02       -0.51      0.97 o 
   9   0  16       46.69       58.14      2.01 o 
 -11   1  16       17.33       18.05      0.80 o 
 -10   1  16       31.20       32.62      0.89 o 
  -9   1  16       12.46       13.43      0.70 o 
  -8   1  16       45.39       44.51      0.89 o 
  -7   1  16       55.71       51.02      0.88 o 
  -6   1  16       34.52       38.73      0.89 o 
  -5   1  16       26.88       25.25      0.54 o 
  -4   1  16       23.80       25.68      0.57 o 
  -3   1  16      172.00      169.66      2.06 o 
  -2   1  16      166.12      160.63      1.43 o 
  -1   1  16      385.09      369.87      2.73 o 
   0   1  16       62.18       64.53      0.90 o 
   1   1  16       73.35       70.48      0.93 o 
   2   1  16       38.21       36.35      0.75 o 
   3   1  16      121.93      108.39      2.28 o 
   4   1  16       40.49       37.87      1.33 o 
   5   1  16       24.25       18.53      0.87 o 
   6   1  16       29.54       33.78      1.04 o 
   7   1  16        9.16        9.30      0.79 o 
   8   1  16       96.97      104.70      2.35 o 
   9   1  16       10.10       11.00      1.37 o 
 -10   2  16       28.32       29.41      1.95 o 
  -9   2  16        2.05        1.93      0.87 o 
  -8   2  16       51.37       54.01      1.18 o 
  -7   2  16        8.96        8.99      0.72 o 
  -6   2  16       15.08       13.34      0.75 o 
  -5   2  16        1.87        0.37      0.58 o 
  -4   2  16       38.34       33.19      0.85 o 
  -3   2  16      296.99      297.66      2.59 o 
  -2   2  16      115.33      116.02      1.37 o 
  -1   2  16      131.75      128.21      1.47 o 
   0   2  16      635.74      627.08      6.53 o 
   1   2  16      245.06      231.46      3.41 o 
   2   2  16      117.81      105.92      1.53 o 
   3   2  16       67.97       66.49      0.99 o 
   4   2  16       30.08       31.60      0.84 o 
   5   2  16       12.41       12.86      0.73 o 
   6   2  16       24.14       22.15      1.36 o 
   7   2  16        6.07        7.71      0.78 o 
   8   2  16        1.91        3.79      0.80 o 
   9   2  16       14.64       13.87      1.16 o 
 -10   3  16       37.38       41.40      1.96 o 
  -9   3  16       44.10       50.79      1.40 o 
  -8   3  16       12.25       14.90      0.95 o 
  -7   3  16        7.12        6.49      0.77 o 
  -6   3  16        0.46       -0.12      0.63 o 
  -5   3  16       91.42       79.72      1.43 o 
  -4   3  16       45.17       41.87      1.12 o 
  -3   3  16       63.87       62.41      1.36 o 
  -2   3  16      135.33      134.20      1.87 o 
  -1   3  16        1.66        1.78      0.72 o 
   0   3  16       23.00       21.98      0.93 o 
   1   3  16      104.45       96.66      2.09 o 
   2   3  16       94.44       88.14      2.05 o 
   3   3  16       55.08       51.25      1.33 o 
   4   3  16       14.86       14.19      0.84 o 
   5   3  16        1.09        0.75      0.60 o 
   6   3  16       14.60       14.98      0.85 o 
   7   3  16        0.05       -0.58      0.80 o 
   8   3  16       39.22       43.90      2.63 o 
  -8   4  16        6.07        8.74      1.12 o 
  -7   4  16        0.04       -0.89      0.89 o 
  -6   4  16       20.02       18.15      1.02 o 
  -5   4  16       15.43       16.11      1.20 o 
  -4   4  16       10.66        7.18      0.92 o 
  -3   4  16       41.84       42.21      1.34 o 
  -2   4  16       48.49       50.58      1.37 o 
  -1   4  16       38.64       41.74      1.25 o 
   0   4  16       15.68       14.64      0.96 o 
   1   4  16      110.09      108.92      2.74 o 
   2   4  16       45.90       39.38      1.23 o 
   3   4  16        7.55        4.53      1.23 o 
   4   4  16        2.51        3.06      1.02 o 
   5   4  16        1.47        1.72      0.99 o 
   6   4  16        8.05       10.49      1.11 o 
  -6   5  16       22.90       26.77      1.37 o 
  -5   5  16        3.04        3.83      1.14 o 
  -4   5  16       47.68       52.22      3.00 o 
  -3   5  16       16.06       16.57      1.22 o 
  -2   5  16       20.63       22.45      1.28 o 
  -1   5  16       19.15       23.87      1.32 o 
   0   5  16      137.68      144.04      2.46 o 
   1   5  16        6.72        6.58      1.12 o 
   2   5  16       38.44       40.48      1.74 o 
   3   5  16        3.47        1.57      1.20 o 
   4   5  16        5.10        6.18      1.34 o 
 -11   0  17       49.68       53.03      2.00 o 
 -10   0  17        4.11        3.10      0.84 o 
  -9   0  17      107.29      115.60      2.08 o 
  -8   0  17        1.02       -0.21      0.68 o 
  -7   0  17        3.96        6.81      0.75 o 
  -6   0  17       20.35       14.65      0.80 o 
  -5   0  17        4.36        2.63      0.64 o 
  -4   0  17       13.72       11.99      0.75 o 
  -3   0  17        9.95       10.58      0.68 o 
  -2   0  17        9.02        6.51      0.67 o 
  -1   0  17      175.87      171.97      2.22 o 
   0   0  17       17.17       14.34      0.72 o 
   1   0  17      162.23      153.28      2.24 o 
   2   0  17       14.69       12.15      0.83 o 
   3   0  17       18.21        8.82      0.85 o 
   4   0  17      101.05       80.55      1.77 o 
   5   0  17       19.78       21.16      1.11 o 
   6   0  17       10.40        9.23      1.03 o 
   7   0  17        0.00        0.13      0.90 o 
   8   0  17       36.22       42.57      1.74 o 
   9   0  17       71.64       87.79      2.69 o 
 -11   1  17       19.11       20.45      1.07 o 
 -10   1  17       24.12       27.32      0.84 o 
  -9   1  17        0.98        1.79      0.57 o 
  -8   1  17       10.76       10.27      0.54 o 
  -7   1  17       62.19       62.58      0.94 o 
  -6   1  17       18.19       15.52      0.55 o 
  -5   1  17        0.99        0.49      0.42 o 
  -4   1  17       31.67       33.05      0.73 o 
  -3   1  17        7.03        7.48      0.44 o 
  -2   1  17       63.57       63.23      0.84 o 
  -1   1  17      486.89      460.74      3.34 o 
   0   1  17      310.29      291.09      2.32 o 
   1   1  17       34.69       32.18      0.75 o 
   2   1  17       29.34       22.50      0.66 o 
   3   1  17      162.51      148.04      1.81 o 
   4   1  17       50.70       51.26      1.21 o 
   5   1  17       18.62       13.74      1.22 o 
   6   1  17       26.96       27.25      1.04 o 
   7   1  17       12.56       14.71      0.97 o 
   8   1  17       15.41       15.18      1.03 o 
   9   1  17        4.59        4.51      0.97 o 
 -10   2  17       30.08       30.76      1.39 o 
  -9   2  17       13.73       13.97      1.02 o 
  -8   2  17       17.40       18.83      0.96 o 
  -7   2  17        1.31        0.65      0.64 o 
  -6   2  17       52.88       46.40      1.23 o 
  -5   2  17       65.82       62.24      1.19 o 
  -4   2  17       35.06       34.27      0.89 o 
  -3   2  17        0.56        1.29      0.53 o 
  -2   2  17      188.88      183.25      1.86 o 
  -1   2  17       16.41       13.43      0.62 o 
   0   2  17      109.96      106.52      1.38 o 
   1   2  17       42.89       41.84      0.96 o 
   2   2  17      164.58      159.96      2.21 o 
   3   2  17       12.86       10.20      0.55 o 
   4   2  17       30.72       28.54      0.76 o 
   5   2  17       23.42       24.56      1.03 o 
   6   2  17       23.63       27.98      1.25 o 
   7   2  17       36.87       36.81      1.23 o 
   8   2  17       33.21       33.39      1.13 o 
  -9   3  17       14.79       12.01      1.10 o 
  -8   3  17        0.68        0.36      0.76 o 
  -7   3  17       18.44       17.91      0.93 o 
  -6   3  17        3.75        3.79      0.71 o 
  -5   3  17       64.18       60.01      1.33 o 
  -4   3  17      100.17       87.09      1.59 o 
  -3   3  17       27.12       26.30      1.11 o 
  -2   3  17      110.03      102.63      3.94 o 
  -1   3  17       32.12       32.44      1.05 o 
   0   3  17       36.25       35.90      1.11 o 
   1   3  17       23.41       23.90      1.00 o 
   2   3  17      126.30      116.52      3.10 o 
   3   3  17        8.00        5.34      0.69 o 
   4   3  17       67.63       74.49      1.35 o 
   5   3  17        2.58        2.05      0.59 o 
   6   3  17       30.54       32.45      1.06 o 
   7   3  17        1.39        0.10      1.01 o 
  -8   4  17        4.03        4.20      1.06 o 
  -7   4  17        1.35        2.17      0.97 o 
  -6   4  17       17.92       17.47      1.03 o 
  -5   4  17        0.05       -0.25      0.82 o 
  -4   4  17       28.40       29.94      1.16 o 
  -3   4  17       74.13       66.82      1.58 o 
  -2   4  17        8.13        8.31      0.92 o 
  -1   4  17       79.20       77.43      1.63 o 
   0   4  17       65.44       66.70      1.83 o 
   1   4  17       67.94       69.32      2.35 o 
   2   4  17        5.22        5.21      0.90 o 
   3   4  17        4.96        2.91      1.01 o 
   4   4  17        0.89       -0.67      0.95 o 
   5   4  17        3.38        3.07      1.07 o 
   6   4  17        2.86        3.05      0.78 o 
  -6   5  17        1.63        1.10      1.26 o 
  -5   5  17        8.01       10.72      1.40 o 
  -4   5  17        0.53        1.14      1.05 o 
  -3   5  17        3.92        1.48      1.07 o 
  -2   5  17       11.31       13.12      1.21 o 
  -1   5  17        7.51       10.69      1.19 o 
   0   5  17       44.45       43.81      1.56 o 
   1   5  17        2.31        1.85      1.06 o 
   2   5  17        3.62        4.46      1.15 o 
   3   5  17       22.62       27.05      2.14 o 
   4   5  17       30.01       39.56      1.81 o 
 -10   0  18        0.01       -0.73      0.76 o 
  -9   0  18        1.09        1.53      0.77 o 
  -8   0  18       18.09       17.49      1.00 o 
  -7   0  18       12.79       10.54      0.80 o 
  -6   0  18       90.15       83.36      2.26 o 
  -5   0  18        0.20        0.12      0.72 o 
  -4   0  18        0.20        0.32      0.60 o 
  -3   0  18      298.11      281.38      4.06 o 
  -2   0  18      365.35      350.02      4.52 o 
  -1   0  18      204.44      184.63      2.43 o 
   0   0  18      111.80      104.98      1.83 o 
   1   0  18      297.14      282.00      3.99 o 
   2   0  18       28.88       27.84      1.11 o 
   3   0  18       88.35       81.01      1.76 o 
   4   0  18        0.29       -0.35      0.79 o 
   5   0  18        2.44        0.92      1.00 o 
   6   0  18        1.59        1.56      1.11 o 
   7   0  18       14.54       16.47      1.73 o 
   8   0  18       23.18       29.80      3.19 o 
 -10   1  18       19.36       21.82      1.05 o 
  -9   1  18       34.33       38.11      0.87 o 
  -8   1  18        1.44        1.99      0.55 o 
  -7   1  18       47.78       46.55      1.00 o 
  -6   1  18       12.13        9.98      0.58 o 
  -5   1  18       81.32       80.43      1.69 o 
  -4   1  18      163.95      168.54      2.26 o 
  -3   1  18      257.00      253.53      5.14 o 
  -2   1  18      174.65      172.32      1.63 o 
  -1   1  18      234.05      234.29      1.85 o 
   0   1  18       16.71       15.62      0.57 o 
   1   1  18      205.85      186.68      1.74 o 
   2   1  18       99.20       84.79      1.40 o 
   3   1  18       31.92       25.61      0.74 o 
   4   1  18       19.94       16.87      0.71 o 
   5   1  18        2.66        4.33      1.11 o 
   6   1  18        0.26       -0.72      0.72 o 
   7   1  18        2.56        3.19      0.83 o 
   8   1  18       52.83       64.11      1.64 o 
 -10   2  18       30.17       35.61      1.48 o 
  -9   2  18        0.22       -0.60      0.85 o 
  -8   2  18        9.07        8.90      0.92 o 
  -7   2  18        0.66        0.34      0.81 o 
  -6   2  18       36.85       31.09      0.96 o 
  -5   2  18       72.57       73.37      1.29 o 
  -4   2  18       13.16       14.05      0.73 o 
  -3   2  18       14.05       14.10      0.71 o 
  -2   2  18        1.50        2.81      0.56 o 
  -1   2  18       42.38       36.19      0.96 o 
   0   2  18      223.00      213.71      2.33 o 
   1   2  18       46.59       44.97      1.11 o 
   2   2  18       50.68       47.84      0.89 o 
   3   2  18       53.38       55.09      1.42 o 
   4   2  18       19.52       19.89      0.71 o 
   5   2  18        2.51        2.62      0.64 o 
   6   2  18       35.38       41.57      1.14 o 
   7   2  18        8.40        9.95      0.85 o 
   8   2  18       11.30       12.38      0.98 o 
  -9   3  18       36.07       36.69      1.47 o 
  -8   3  18        8.16        9.71      0.89 o 
  -7   3  18        3.76        3.12      0.78 o 
  -6   3  18       34.43       35.03      1.05 o 
  -5   3  18       39.18       37.37      1.24 o 
  -4   3  18        8.12        8.38      0.96 o 
  -3   3  18       21.36       20.98      0.99 o 
  -2   3  18       10.52       11.07      0.88 o 
  -1   3  18       84.63       79.87      1.66 o 
   0   3  18        5.49        5.58      0.62 o 
   1   3  18       43.57       42.07      1.06 o 
   2   3  18        4.93        4.44      0.74 o 
   3   3  18        7.81        6.69      0.79 o 
   4   3  18        0.52       -0.36      0.60 o 
   5   3  18       18.02       19.25      1.02 o 
   6   3  18        7.74        7.77      0.80 o 
   7   3  18       41.52       42.80      1.60 o 
  -7   4  18       43.62       43.33      1.45 o 
  -6   4  18       14.49       11.46      1.11 o 
  -5   4  18        8.41        8.39      0.97 o 
  -4   4  18       39.66       39.79      1.29 o 
  -3   4  18       21.55       24.07      1.13 o 
  -2   4  18       65.87       66.79      1.61 o 
  -1   4  18       55.44       56.28      1.46 o 
   0   4  18       24.47       23.80      1.20 o 
   1   4  18      118.18      114.62      3.70 o 
   2   4  18        5.19        4.86      0.93 o 
   3   4  18        2.32        2.59      1.01 o 
   4   4  18        7.07        7.46      1.10 o 
   5   4  18       15.66       18.78      1.13 o 
  -5   5  18       11.85       11.56      1.24 o 
  -4   5  18       33.09       35.89      1.51 o 
  -3   5  18        7.73        8.43      1.19 o 
  -2   5  18       15.25       14.97      1.26 o 
  -1   5  18       31.57       32.56      1.47 o 
   0   5  18       56.93       55.94      1.77 o 
   1   5  18        1.97        2.08      1.11 o 
   2   5  18       17.95       20.33      1.60 o 
   3   5  18        0.52        0.68      1.11 o 
 -10   0  19       19.57       26.90      1.80 o 
  -9   0  19        0.65        0.67      0.78 o 
  -8   0  19       27.16       26.07      1.46 o 
  -7   0  19       10.17       11.87      0.83 o 
  -6   0  19       14.56       14.49      0.89 o 
  -5   0  19        2.87        2.45      1.25 o 
  -4   0  19       18.36       16.32      0.85 o 
  -3   0  19      252.48      253.20      5.50 o 
  -2   0  19       34.24       34.42      1.14 o 
  -1   0  19       89.33       86.62      1.60 o 
   0   0  19        4.00        5.16      0.86 o 
   1   0  19        3.46        3.60      0.73 o 
   2   0  19        2.64        7.24      0.95 o 
   3   0  19      552.19      495.88      6.72 o 
   4   0  19       10.88       10.21      1.07 o 
   5   0  19       25.59       25.61      1.44 o 
   6   0  19        1.71        1.21      1.51 o 
   7   0  19        0.86       -0.22      1.18 o 
   8   0  19       35.69       39.93      2.04 o 
 -10   1  19        0.86        0.41      0.67 o 
  -9   1  19        1.67        0.71      0.62 o 
  -8   1  19        3.83        4.37      0.88 o 
  -7   1  19        5.53        4.13      0.90 o 
  -6   1  19       14.93       15.25      0.87 o 
  -5   1  19       40.05       40.93      1.13 o 
  -4   1  19      119.89      115.54      2.32 o 
  -3   1  19       35.78       32.80      1.37 o 
  -2   1  19      146.02      138.57      1.93 o 
  -1   1  19      391.86      381.65      3.16 o 
   0   1  19       38.44       36.96      0.75 o 
   1   1  19       22.93       24.64      0.70 o 
   2   1  19       47.25       42.87      0.91 o 
   3   1  19       21.90       21.10      0.74 o 
   4   1  19       11.11       12.84      0.70 o 
   5   1  19        6.08        8.53      0.77 o 
   6   1  19       13.62       14.18      0.95 o 
   7   1  19       19.92       20.85      1.11 o 
   8   1  19       23.21       24.16      1.21 o 
  -9   2  19        4.19        4.68      1.36 o 
  -8   2  19       28.43       32.83      1.31 o 
  -7   2  19       29.20       30.90      1.17 o 
  -6   2  19       51.59       49.62      1.22 o 
  -5   2  19      126.21      121.41      1.67 o 
  -4   2  19       28.02       25.70      0.92 o 
  -3   2  19       74.85       74.50      1.73 o 
  -2   2  19      137.44      133.53      1.74 o 
  -1   2  19       28.91       27.84      0.89 o 
   0   2  19       92.74       87.22      1.40 o 
   1   2  19       97.82       91.37      1.74 o 
   2   2  19        1.83        1.47      0.47 o 
   3   2  19        7.22        5.40      0.59 o 
   4   2  19       27.20       28.81      0.84 o 
   5   2  19        4.97        5.29      0.67 o 
   6   2  19        5.57        5.18      0.82 o 
   7   2  19       23.85       25.11      1.11 o 
  -8   3  19        4.64        4.94      1.00 o 
  -7   3  19       12.11       11.28      0.89 o 
  -6   3  19       26.72       25.51      1.07 o 
  -5   3  19        6.34        3.42      0.95 o 
  -4   3  19       37.56       33.60      1.91 o 
  -3   3  19       11.55       10.83      1.00 o 
  -2   3  19        5.10        6.42      0.62 o 
  -1   3  19       15.12       15.66      0.74 o 
   0   3  19       12.41       13.07      0.84 o 
   1   3  19       11.35       10.95      0.75 o 
   2   3  19       13.88       13.86      0.82 o 
   3   3  19        0.13       -0.55      0.68 o 
   4   3  19        7.68        9.43      0.71 o 
   5   3  19       19.42       22.22      0.83 o 
   6   3  19        3.09        2.75      0.69 o 
  -7   4  19        3.44        3.26      1.04 o 
  -6   4  19        2.67        3.22      1.24 o 
  -5   4  19       34.39       34.90      1.44 o 
  -4   4  19       20.54       24.78      1.14 o 
  -3   4  19        0.75        0.22      0.89 o 
  -2   4  19        4.21        4.46      0.93 o 
  -1   4  19        9.93       10.04      1.00 o 
   0   4  19        3.50        3.68      0.95 o 
   1   4  19       41.30       44.60      1.38 o 
   2   4  19        1.20        1.34      0.90 o 
   3   4  19        9.69       10.00      1.04 o 
   4   4  19        2.21        1.03      0.88 o 
   5   4  19       11.51       12.31      1.08 o 
  -4   5  19        0.27        1.73      1.12 o 
  -3   5  19       12.65       16.90      1.34 o 
  -2   5  19       33.26       34.66      1.53 o 
  -1   5  19       21.11       25.17      1.43 o 
   0   5  19       13.53       15.72      1.33 o 
   1   5  19       54.18       62.18      1.89 o 
   2   5  19       19.58       23.97      1.81 o 
 -10   0  20        0.04        0.08      0.79 o 
  -9   0  20        0.34       -0.76      0.76 o 
  -8   0  20        1.68        0.43      0.72 o 
  -7   0  20        9.62        8.46      1.01 o 
  -6   0  20       33.93       34.79      1.61 o 
  -5   0  20        0.10        0.66      0.65 o 
  -4   0  20       52.45       53.78      1.94 o 
  -3   0  20      502.22      488.00      7.91 o 
  -2   0  20       53.57       45.14      2.50 o 
  -1   0  20       17.56       17.97      1.02 o 
   0   0  20        0.49       -0.66      0.69 o 
   1   0  20        0.03       -0.70      0.70 o 
   2   0  20       86.23       89.16      2.09 o 
   3   0  20      102.75      100.58      2.30 o 
   4   0  20       15.54       18.34      1.71 o 
   5   0  20        2.75        1.61      1.06 o 
   6   0  20        3.01        1.87      2.07 o 
   7   0  20        0.44        0.08      1.42 o 
  -9   1  20        0.93        1.29      0.82 o 
  -8   1  20       17.15       15.86      1.64 o 
  -7   1  20       17.66       14.33      0.93 o 
  -6   1  20        3.35        1.77      0.75 o 
  -5   1  20       44.91       47.19      1.32 o 
  -4   1  20      131.31      119.67      2.04 o 
  -3   1  20       62.43       61.26      1.74 o 
  -2   1  20       84.77       85.89      1.33 o 
  -1   1  20       10.07        7.88      0.59 o 
   0   1  20        5.78        5.72      0.50 o 
   1   1  20        4.65        5.02      0.55 o 
   2   1  20       82.27       74.87      1.17 o 
   3   1  20       12.84       13.58      0.74 o 
   4   1  20        6.80        5.50      0.65 o 
   5   1  20       29.10       29.17      0.92 o 
   6   1  20        3.91        5.58      0.91 o 
   7   1  20       32.12       35.20      1.32 o 
  -9   2  20        2.83        0.68      0.99 o 
  -8   2  20        4.00        6.18      0.97 o 
  -7   2  20       16.33       14.97      1.08 o 
  -6   2  20       10.36        9.23      0.96 o 
  -5   2  20       20.51       21.34      0.93 o 
  -4   2  20       19.63       17.56      0.86 o 
  -3   2  20       12.54       11.69      0.75 o 
  -2   2  20        9.74        9.91      0.70 o 
  -1   2  20        4.88        3.81      0.67 o 
   0   2  20       29.94       31.09      0.97 o 
   1   2  20        8.69        6.60      0.73 o 
   2   2  20       18.68       17.79      0.65 o 
   3   2  20        0.80        0.34      0.54 o 
   4   2  20        6.87        5.83      0.66 o 
   5   2  20       16.38       17.58      0.82 o 
   6   2  20       71.87       75.70      1.50 o 
   7   2  20       29.42       31.79      1.21 o 
  -8   3  20        5.29        6.44      1.05 o 
  -7   3  20       26.55       23.77      1.12 o 
  -6   3  20        8.89        7.48      0.84 o 
  -5   3  20       29.43       29.24      1.28 o 
  -4   3  20        0.10        0.36      1.12 o 
  -3   3  20        1.84        1.80      0.90 o 
  -2   3  20        4.27        2.90      0.66 o 
  -1   3  20       11.21       12.24      0.80 o 
   0   3  20       22.75       22.16      0.98 o 
   1   3  20       10.06        9.42      0.76 o 
   2   3  20       17.28       19.29      0.94 o 
   3   3  20        1.16        0.96      0.73 o 
   4   3  20       14.20       12.79      0.90 o 
   5   3  20       35.48       42.13      1.05 o 
   6   3  20        0.07       -0.65      0.65 o 
  -6   4  20       37.02       40.61      1.54 o 
  -5   4  20        5.89        5.93      1.14 o 
  -4   4  20       30.06       37.95      1.89 o 
  -3   4  20        5.04        5.47      0.97 o 
  -2   4  20        4.60        3.74      0.94 o 
  -1   4  20        2.12        2.68      0.92 o 
   0   4  20       66.28       75.15      1.71 o 
   1   4  20       52.64       53.45      1.49 o 
   2   4  20        4.62        6.98      0.98 o 
   3   4  20        4.17        4.80      0.86 o 
   4   4  20        0.32       -0.05      0.93 o 
  -2   5  20        0.38        0.49      1.12 o 
  -1   5  20       20.80       22.14      1.43 o 
   0   5  20       74.45       75.45      3.05 o 
  -9   0  21        0.45       -0.53      0.76 o 
  -8   0  21        7.15        5.16      0.79 o 
  -7   0  21        3.93        4.68      0.75 o 
  -6   0  21       22.78       23.71      1.29 o 
  -5   0  21        1.48        1.64      0.68 o 
  -4   0  21      220.74      223.58      4.67 o 
  -3   0  21       73.29       72.22      2.05 o 
  -2   0  21       86.83       83.30      2.00 o 
  -1   0  21       70.12       62.90      1.45 o 
   0   0  21        0.32       -0.59      0.73 o 
   1   0  21       69.60       62.41      1.53 o 
   2   0  21        7.54        7.59      0.91 o 
   3   0  21        0.06       -0.44      0.97 o 
   4   0  21        0.72       -0.44      0.93 o 
   5   0  21        3.24        3.55      1.30 o 
   6   0  21        7.56        8.45      1.35 o 
   7   0  21        8.35        5.63      2.50 o 
  -9   1  21        9.08        9.03      0.95 o 
  -8   1  21       21.47       20.62      1.43 o 
  -7   1  21       28.59       30.01      1.15 o 
  -6   1  21        5.22        5.16      0.82 o 
  -5   1  21       85.87       84.83      1.64 o 
  -4   1  21       88.86       88.33      1.80 o 
  -3   1  21       47.97       46.98      1.09 o 
  -2   1  21       33.54       35.26      1.12 o 
  -1   1  21       18.66       17.20      0.60 o 
   0   1  21       98.41       97.35      1.28 o 
   1   1  21       91.40       82.01      1.23 o 
   2   1  21       71.45       65.43      1.29 o 
   3   1  21        2.00        1.62      0.64 o 
   4   1  21        4.13        3.57      0.68 o 
   5   1  21        7.86        8.71      0.81 o 
   6   1  21        5.92        9.08      0.84 o 
   7   1  21       12.25       13.99      1.21 o 
  -8   2  21       19.94       21.28      1.51 o 
  -7   2  21        9.06        9.45      1.02 o 
  -6   2  21        4.57        4.91      1.19 o 
  -5   2  21       56.54       56.33      1.87 o 
  -4   2  21        9.31        8.50      0.83 o 
  -3   2  21       15.87       16.17      0.87 o 
  -2   2  21        1.96        1.39      0.75 o 
  -1   2  21        5.85        7.26      0.72 o 
   0   2  21       12.96       11.03      0.78 o 
   1   2  21       37.72       36.07      1.09 o 
   2   2  21        2.02        1.48      0.64 o 
   3   2  21       14.50       15.77      0.75 o 
   4   2  21       13.52       16.22      0.79 o 
   5   2  21       63.28       73.23      1.45 o 
   6   2  21        5.78        5.33      0.78 o 
  -7   3  21       27.93       30.90      1.40 o 
  -6   3  21        4.19        3.90      0.97 o 
  -5   3  21        8.92        7.29      1.05 o 
  -4   3  21       22.16       22.08      1.19 o 
  -3   3  21        7.80        7.85      0.90 o 
  -2   3  21        0.87        0.48      0.68 o 
  -1   3  21      117.03      118.36      1.77 o 
   0   3  21       63.49       68.10      2.28 o 
   1   3  21        9.38        9.60      0.91 o 
   2   3  21        0.76       -0.03      0.74 o 
   3   3  21        4.02        2.97      0.85 o 
   4   3  21        3.60        3.50      0.89 o 
   5   3  21       14.77       17.61      1.33 o 
  -5   4  21        9.75       12.78      1.22 o 
  -4   4  21        7.12        7.91      1.17 o 
  -3   4  21        5.76        5.38      1.10 o 
  -2   4  21       46.54       50.70      1.62 o 
  -1   4  21        5.06        4.68      0.99 o 
   0   4  21        1.12        0.58      1.11 o 
   1   4  21       14.72       16.07      0.93 o 
   2   4  21       18.52       24.71      1.04 o 
   3   4  21       10.43       14.64      1.12 o 
  -9   0  22       79.98       88.16      3.60 o 
  -8   0  22       15.49       16.83      1.12 o 
  -7   0  22       14.08       16.48      1.13 o 
  -6   0  22        7.02        7.70      1.17 o 
  -5   0  22       60.94       56.30      3.02 o 
  -4   0  22       32.80       37.03      2.01 o 
  -3   0  22       65.41       64.49      2.09 o 
  -2   0  22       32.31       32.59      1.31 o 
  -1   0  22       24.08       23.58      1.13 o 
   0   0  22       52.35       51.21      1.43 o 
   1   0  22       42.99       38.78      1.35 o 
   2   0  22        0.53        1.17      0.84 o 
   3   0  22        0.00       -0.17      0.88 o 
   4   0  22       22.43       21.20      1.44 o 
   5   0  22       34.64       44.68      1.88 o 
   6   0  22        2.27        0.27      1.23 o 
  -8   1  22       10.39        9.70      0.92 o 
  -7   1  22        1.96        2.76      1.16 o 
  -6   1  22       24.59       29.03      1.15 o 
  -5   1  22       78.99       81.45      1.90 o 
  -4   1  22        6.11        4.31      0.86 o 
  -3   1  22       10.49        9.40      0.92 o 
  -2   1  22       34.74       33.38      0.93 o 
  -1   1  22        9.45        9.84      0.56 o 
   0   1  22        0.53       -0.06      0.54 o 
   1   1  22       85.17       86.71      1.29 o 
   2   1  22       12.67       12.02      0.71 o 
   3   1  22       12.60       12.01      0.75 o 
   4   1  22        0.52        0.66      0.67 o 
   5   1  22        5.41        4.64      0.79 o 
   6   1  22       11.30       12.53      0.94 o 
  -8   2  22       10.25       13.30      1.45 o 
  -7   2  22       50.28       55.73      1.82 o 
  -6   2  22       57.82       59.27      1.65 o 
  -5   2  22       26.07       27.92      1.25 o 
  -4   2  22        9.07        9.00      0.93 o 
  -3   2  22       10.01        8.98      0.83 o 
  -2   2  22        5.61        5.17      0.90 o 
  -1   2  22       20.25       20.62      0.96 o 
   0   2  22       41.04       40.79      1.14 o 
   1   2  22        1.64        1.33      0.74 o 
   2   2  22        1.59        1.73      0.70 o 
   3   2  22        9.06       12.01      1.04 o 
   4   2  22        4.32        5.41      0.69 o 
   5   2  22       31.65       39.37      1.17 o 
  -7   3  22       33.53       38.61      1.60 o 
  -6   3  22        6.06        7.49      1.44 o 
  -5   3  22        0.46        0.07      1.07 o 
  -4   3  22        3.40        3.93      1.14 o 
  -3   3  22        9.43       10.79      0.86 o 
  -2   3  22        2.85        3.59      0.75 o 
  -1   3  22        0.94        2.17      0.72 o 
   0   3  22       13.62       12.49      0.91 o 
   1   3  22       18.87       17.60      0.97 o 
   2   3  22       12.03       13.21      0.97 o 
   3   3  22        9.46       11.59      1.19 o 
   4   3  22      106.06      119.18      5.11 o 
  -4   4  22        5.08        5.58      1.14 o 
  -3   4  22       12.37       12.13      1.22 o 
  -2   4  22        4.55        6.23      1.23 o 
  -1   4  22       19.19       20.93      1.34 o 
   0   4  22       11.55       13.65      1.24 o 
   1   4  22        2.26        2.96      0.89 o 
   2   4  22        5.02        7.44      0.96 o 
  -8   0  23        0.99        1.07      0.79 o 
  -7   0  23       30.06       40.76      2.39 o 
  -6   0  23       38.81       41.88      2.72 o 
  -5   0  23       18.58       18.28      1.48 o 
  -4   0  23       38.22       37.49      1.34 o 
  -3   0  23       99.77       99.18      2.57 o 
  -2   0  23        2.98        1.82      0.85 o 
  -1   0  23        0.12        1.25      0.86 o 
   0   0  23       35.96       35.95      1.31 o 
   1   0  23        0.11       -0.81      0.81 o 
   2   0  23        0.93        1.34      1.20 o 
   3   0  23       30.85       25.38      1.27 o 
   4   0  23        6.90        4.78      1.08 o 
   5   0  23        0.84        0.15      1.19 o 
  -8   1  23        7.52        5.34      0.92 o 
  -7   1  23       50.08       55.39      2.43 o 
  -6   1  23       25.27       26.64      1.13 o 
  -5   1  23       80.06       77.84      1.75 o 
  -4   1  23       47.53       47.39      1.48 o 
  -3   1  23        6.65        4.45      0.87 o 
  -2   1  23        1.89        2.00      0.60 o 
  -1   1  23        3.44        2.92      0.49 o 
   0   1  23        3.73        2.84      0.58 o 
   1   1  23       39.94       42.02      1.03 o 
   2   1  23        7.05        7.78      0.72 o 
   3   1  23       21.51       21.21      0.93 o 
   4   1  23       36.39       38.87      1.33 o 
   5   1  23        1.64        1.25      0.82 o 
  -7   2  23       11.24        9.89      1.07 o 
  -6   2  23       12.30        8.96      1.10 o 
  -5   2  23        4.68        6.93      1.02 o 
  -4   2  23        4.96        3.29      0.96 o 
  -3   2  23        6.30        6.32      0.94 o 
  -2   2  23       24.54       23.93      1.05 o 
  -1   2  23       22.27       19.53      1.09 o 
   0   2  23       26.52       22.96      1.02 o 
   1   2  23        6.67        7.25      0.86 o 
   2   2  23        2.38        2.82      0.85 o 
   3   2  23       13.47       17.04      0.98 o 
   4   2  23       19.80       20.87      0.85 o 
  -6   3  23        3.10        5.01      1.34 o 
  -5   3  23        1.96        2.30      1.26 o 
  -4   3  23        4.66        4.05      1.11 o 
  -3   3  23       20.37       20.46      1.00 o 
  -2   3  23       23.71       23.50      1.01 o 
  -1   3  23        9.64       11.85      0.90 o 
   0   3  23        1.84        1.58      0.79 o 
   1   3  23        0.11       -0.80      0.80 o 
   2   3  23        4.54        5.14      0.97 o 
   3   3  23       53.12       59.72      1.76 o 
  -2   4  23       64.91       76.04      2.00 o 
  -1   4  23        5.08        5.03      1.16 o 
   0   4  23        5.91        5.10      2.98 o 
  -7   0  24        6.46        6.50      0.84 o 
  -6   0  24        7.32        7.03      0.84 o 
  -5   0  24        4.34        4.37      0.79 o 
  -4   0  24      108.11      118.73      2.96 o 
  -3   0  24       13.97       13.10      1.36 o 
  -2   0  24        4.62        4.66      0.92 o 
  -1   0  24        8.08        8.31      1.02 o 
   0   0  24       29.78       31.34      1.67 o 
   1   0  24        8.26        6.81      0.94 o 
   2   0  24       24.22       22.34      1.19 o 
   3   0  24        2.37        3.04      1.00 o 
   4   0  24        2.76       -0.29      1.01 o 
   5   0  24        2.95        4.91      1.15 o 
  -7   1  24       13.13       13.81      1.04 o 
  -6   1  24       12.33       12.77      1.06 o 
  -5   1  24        5.40        3.57      0.91 o 
  -4   1  24       81.63       85.71      1.86 o 
  -3   1  24        3.13        2.30      0.87 o 
  -2   1  24        2.15        2.64      0.87 o 
  -1   1  24        2.41        2.57      0.52 o 
   0   1  24       15.20       15.82      0.72 o 
   1   1  24        4.55        7.15      0.69 o 
   2   1  24        3.48        2.67      0.70 o 
   3   1  24        7.19        8.70      0.84 o 
   4   1  24       32.38       34.91      1.38 o 
  -6   2  24       35.02       37.06      1.48 o 
  -5   2  24        1.64        0.86      0.98 o 
  -4   2  24       24.40       24.67      1.40 o 
  -3   2  24       17.44       21.04      1.21 o 
  -2   2  24        0.97        0.36      0.83 o 
  -1   2  24        2.28        1.87      0.86 o 
   0   2  24        3.70        2.21      0.82 o 
   1   2  24       11.63       12.53      1.20 o 
   2   2  24       50.71       60.14      2.50 o 
   3   2  24       69.10       80.52      1.85 o 
   4   2  24        4.86        5.20      3.08 o 
  -5   3  24        1.16        1.94      2.45 o 
  -4   3  24        0.35        0.28      0.94 o 
  -3   3  24       14.29       15.47      1.04 o 
  -2   3  24       35.25       40.17      1.32 o 
  -1   3  24        6.58        8.15      0.91 o 
   0   3  24        6.40        6.68      0.90 o 
   1   3  24        6.93        7.02      0.96 o 
   2   3  24        0.99       -0.85      0.85 o 
  -7   0  25       61.00       65.94      4.14 o 
  -6   0  25       58.18       67.48      3.31 o 
  -5   0  25        7.42        7.98      0.89 o 
  -4   0  25       16.77       20.04      1.74 o 
  -3   0  25        0.81       -0.43      1.17 o 
  -2   0  25       21.77       25.30      1.24 o 
  -1   0  25        1.14        1.29      0.91 o 
   0   0  25        1.87        1.21      0.99 o 
   1   0  25        0.43       -0.37      1.00 o 
   2   0  25       74.66       75.27      1.90 o 
   3   0  25        0.00       -0.97      0.97 o 
   4   0  25        1.09        1.75      1.09 o 
  -6   1  25        7.42       10.41      1.04 o 
  -5   1  25       66.01       71.92      2.00 o 
  -4   1  25       16.85       18.43      1.12 o 
  -3   1  25       31.55       30.84      1.28 o 
  -2   1  25        6.24        7.22      1.47 o 
  -1   1  25        0.83        0.76      0.69 o 
   0   1  25       17.76       19.58      1.16 o 
   1   1  25       11.90       14.93      0.78 o 
   2   1  25       31.02       34.11      1.10 o 
   3   1  25        9.90       10.30      0.84 o 
  -5   2  25       12.17        9.36      1.10 o 
  -4   2  25       19.43       20.14      1.28 o 
  -3   2  25        9.80       10.11      1.08 o 
  -2   2  25        2.11        0.32      0.94 o 
  -1   2  25       23.98       24.46      1.48 o 
   0   2  25       30.28       30.44      1.84 o 
   1   2  25       19.58       17.53      1.17 o 
   2   2  25       13.89       17.43      1.43 o 
  -3   3  25        9.54       11.19      2.84 o 
  -2   3  25       12.50       13.24      1.02 o 
  -1   3  25        4.83        5.70      0.94 o 
   0   3  25        7.71        9.64      2.15 o 
  -5   0  26       25.66       28.17      3.05 o 
  -4   0  26        2.50        0.57      0.80 o 
  -3   0  26       10.00       10.46      0.96 o 
  -2   0  26        2.00        1.82      0.92 o 
  -1   0  26       16.15       14.91      1.15 o 
   0   0  26        2.50        2.22      1.03 o 
   1   0  26       26.80       30.12      1.49 o 
   2   0  26        0.24       -1.09      1.09 o 
  -5   1  26        6.62        8.17      1.04 o 
  -4   1  26       11.35       11.21      1.08 o 
  -3   1  26        0.79        0.58      0.91 o 
  -2   1  26       29.44       27.15      1.29 o 
  -1   1  26       12.84       14.36      0.85 o 
   0   1  26        2.46        2.49      0.62 o 
   1   1  26        7.55       10.64      1.05 o 
   2   1  26        7.93        9.70      0.85 o 
  -4   2  26       10.01       12.86      1.22 o 
  -3   2  26       12.26       12.42      1.18 o 
  -2   2  26        0.76       -0.08      0.98 o 
  -1   2  26        4.57        4.71      1.09 o 
   0   2  26        4.45        5.88      1.03 o 
   1   2  26       24.37       27.22      1.29 o 
  -4   0  27        0.14       -0.76      0.76 o 
  -3   0  27        7.16        9.34      0.96 o 
  -2   0  27       12.58       15.75      1.13 o 
  -1   0  27       10.71       13.60      1.13 o 
   0   0  27        0.63       -0.09      1.00 o 
   1   0  27       12.01       13.77      1.29 o 
  -3   1  27        1.91        1.90      0.97 o 
  -2   1  27        2.03        2.20      1.04 o 
  -1   1  27        7.12        6.43      1.36 o 
   0   1  27       31.23       36.00      1.63 o 
                                                 
